# Supplementary material for: Whole thorax irradiation of non-human primates induces persistent nuclear damage and gene expression changes in peripheral blood cells
Source: PLoS One. 2018 Jan 19;13(1):e0191402. doi: 10.1371/journal.pone.0191402 (PMC5774773; doi:10.1371/journal.pone.0191402)
Supplement: S1 Table — Gene lists of differentially expressed genes at all time-points in the study. (XLSX) [file pone.0191402.s001.xlsx]

## Sheet: Day 2 class comparison
S1 Differentially expressed genes in the study
Day 2 class comparison: 545 significantly changed genes
	Parametric p-value	FDR	Fold change Day 2 post irradiation vs pre-irradiation	UniqueID	Symbol	Name	EntrezID	Accession	UGCluster	DefinedGenelist
1	3.8e-06	0.0141	5.83	A_23_P137366	C1QB	complement component 1, q subcomponent, B chain	713	NM_000491	Hs.8986	Classical Complement Pathway, Complement Pathway, Chagas disease (American trypanosomiasis), Complement and coagulation cascades, Prion diseases, Staphylococcus aureus infection, Systemic lupus erythematosus
2	4.8e-06	0.0141	7.7	A_24_P222655	C1QA	complement component 1, q subcomponent, A chain	712	NM_015991	Hs.632379	Classical Complement Pathway, Complement Pathway, Chagas disease (American trypanosomiasis), Complement and coagulation cascades, Prion diseases, Staphylococcus aureus infection, Systemic lupus erythematosus
3	1.17e-05	0.0195	2.54	A_23_P146233	LPL	lipoprotein lipase	4023	NM_000237	Hs.180878	Low-density lipoprotein (LDL) pathway during atherogenesis, Mechanism of Gene Regulation by Peroxisome Proliferators via PPARa(alpha), Role of PPAR-gamma Coactivators in Obesity and Thermogenesis, Visceral Fat Deposits and the Metabolic Syndrome, Alzheimer's disease, Glycerolipid metabolism, PPAR signaling pathway
4	1.69e-05	0.0195	0.32	A_23_P99275	KLRB1	killer cell lectin-like receptor subfamily B, member 1	3820	NM_002258	Hs.169824	Malaria
5	1.76e-05	0.0195	0.42	A_23_P128698	SPRY2	sprouty homolog 2 (Drosophila)	10253	NM_005842	Hs.18676	Sprouty regulation of tyrosine kinase signals, Jak-STAT signaling pathway
6	2.31e-05	0.0195	0.37	A_23_P369815	FASLG	Fas ligand (TNF superfamily, member 6)	356	NM_000639	Hs.2007	AKT Signaling Pathway, Antigen Dependent B Cell Activation, Bystander B Cell Activation, CTL mediated immune response against target cells , FAS signaling pathway ( CD95 ), HIV Induced T Cell Apoptosis, HIV-I Nef: negative effector of Fas and TNF, IL-2 Receptor Beta Chain in T cell Activation, Keratinocyte Differentiation, PTEN dependent cell cycle arrest and apoptosis, Regulation of transcriptio…
7	2.43e-05	0.0195	3.34	A_23_P59637	DOCK4	dedicator of cytokinesis 4	9732	NM_014705	Hs.654652
8	2.65e-05	0.0195	2.79	A_33_P3378514	PDE5A	phosphodiesterase 5A, cGMP-specific	8654	NM_001083	Hs.647971	Purine metabolism
9	3.55e-05	0.0232	2.52	A_24_P63136	P2RY13	purinergic receptor P2Y, G-protein coupled, 13	53829	NM_023914	Hs.546396	Neuroactive ligand-receptor interaction
10	4.2e-05	0.0241	2.16	A_23_P121926	SEPP1	selenoprotein P, plasma, 1	6414	NM_001085486	Hs.275775
11	5.38e-05	0.0241	2.86	A_24_P753476	GAS2L1P2	growth arrest-specific 2 like 1 pseudogene 2	340508	NR_002942	Hs.680438
12	5.58e-05	0.0241	2.81	A_23_P106042	CMTM5	CKLF-like MARVEL transmembrane domain containing 5	116173	NM_001037288	Hs.99272
13	5.86e-05	0.0241	2.19	A_23_P45786	COL9A2	collagen, type IX, alpha 2	1298	NM_001852	Hs.418012	Protein digestion and absorption
14	6.49e-05	0.0241	2.68	A_23_P91390	THBD	thrombomodulin	7056	NM_000361	Hs.2030	Complement and coagulation cascades
15	6.5e-05	0.0241	0.29	A_23_P406341	AFAP1L2	actin filament associated protein 1-like 2	84632	NM_001001936	Hs.501106
16	6.54e-05	0.0241	0.46	A_23_P109913	CXCR6	chemokine (C-X-C motif) receptor 6	10663	NM_006564	Hs.34526	Chemokine signaling pathway, Cytokine-cytokine receptor interaction
17	7.44e-05	0.0246	0.49	A_23_P106922	CHST6	carbohydrate (N-acetylglucosamine 6-O) sulfotransferase 6	4166	NM_021615	Hs.655622	Glycosaminoglycan biosynthesis - keratan sulfate
18	7.71e-05	0.0246	2.3	A_23_P94230	LY96	lymphocyte antigen 96	23643	NM_001195797	Hs.726603	Pathogenic Escherichia coli infection, Toll-like receptor signaling pathway, Toxoplasmosis
19	8.92e-05	0.0246	0.28	A_33_P3376821	GZMA	granzyme A (granzyme 1, cytotoxic T-lymphocyte-associated serine esterase 3)	3001	NM_006144	Hs.90708	Granzyme A mediated Apoptosis Pathway, Neuroactive ligand-receptor interaction
20	9.45e-05	0.0246	2.74	A_23_P105562	VWF	von Willebrand factor	7450	NM_000552	Hs.440848	Complement and coagulation cascades, ECM-receptor interaction, Focal adhesion
21	0.0001069	0.0246	2.45	A_23_P56559	DHRS9	dehydrogenase/reductase (SDR family) member 9	10170	NM_001142270	Hs.179608	Metabolic pathways, Retinol metabolism
22	0.0001078	0.0246	2.23	A_23_P62115	TIMP1	TIMP metallopeptidase inhibitor 1	7076	NM_003254	Hs.522632	Inhibition of Matrix Metalloproteinases
23	0.0001085	0.0246	2.04	A_24_P235988	CLEC7A	C-type lectin domain family 7, member A	64581	NM_022570	Hs.143929	Phagosome
24	0.0001104	0.0246	0.4	A_23_P209954	GNLY	granulysin	10578	NM_006433	Hs.105806
25	0.0001137	0.0246	2.62	A_24_P156113	EHD2	EH-domain containing 2	30846	NM_014601	Hs.744963	Endocytosis
26	0.0001151	0.0246	0.37	A_33_P3349637	PCDH1	protocadherin 1	5097	NM_001278613	Hs.79769
27	0.0001169	0.0246	2.76	A_23_P338479	CD274	CD274 molecule	29126	NM_001267706	Hs.521989	Cell adhesion molecules (CAMs)
28	0.0001173	0.0246	2.72	A_23_P116264	NRGN	neurogranin (protein kinase C substrate, RC3)	4900	NM_001126181	Hs.524116
29	0.0001219	0.0246	2.31	A_23_P92499	TLR2	toll-like receptor 2	7097	NM_003264	Hs.519033	Amoebiasis, Chagas disease (American trypanosomiasis), Leishmaniasis, Malaria, Phagosome, Rheumatoid arthritis, Toll-like receptor signaling pathway, Toxoplasmosis
30	0.0001311	0.0246	2.8	A_23_P143902	P2RY12	purinergic receptor P2Y, G-protein coupled, 12	64805	NM_022788	Hs.591281
31	0.0001334	0.0246	0.51	A_23_P23639	MCOLN2	mucolipin 2	255231	NM_153259	Hs.591446
32	0.0001369	0.0246	0.43	A_23_P213620	PPP2R2B	protein phosphatase 2, regulatory subunit B, beta	5521	NM_001271899	Hs.627618	Chagas disease (American trypanosomiasis), Hepatitis C, mRNA surveillance pathway, Tight junction
33	0.0001382	0.0246	0.31	A_23_P218058	KLRC4	killer cell lectin-like receptor subfamily C, member 4	8302	NM_013431	Hs.721094	Ras-Independent pathway in NK cell-mediated cytotoxicity, Antigen processing and presentation
34	0.0001625	0.0262	0.52	A_23_P156218	GZMK	granzyme K (granzyme 3; tryptase II)	3003	NM_002104	Hs.277937
35	0.000169	0.0262	3.31	A_24_P228550	TUBB1	tubulin, beta 1 class VI	81027	NM_030773	Hs.303023	Gap junction, Pathogenic Escherichia coli infection, Phagosome
36	0.0001759	0.0262	3.21	A_24_P160104	TUBA8	tubulin, alpha 8	51807	NM_001193414	Hs.137400	Gap junction, Pathogenic Escherichia coli infection, Phagosome
37	0.0001759	0.0262	2.28	A_33_P3398862	RHOB	ras homolog family member B	388	NM_004040	Hs.502876
38	0.0001814	0.0262	2.21	A_33_P3408221	SEC14L1P1	SEC14-like 1 pseudogene 1	729799	NR_026952	Hs.368920
39	0.0001877	0.0262	0.38	A_24_P97374	EOMES	eomesodermin	8320	NM_001278182	Hs.591663
40	0.0001881	0.0262	1.98	A_23_P165136	LRRC25	leucine rich repeat containing 25	126364	NM_145256	Hs.332156
41	0.0001889	0.0262	1.87	A_23_P251937	CPEB4	cytoplasmic polyadenylation element binding protein 4	80315	NM_030627	Hs.127126
42	0.000191	0.0262	1.79	A_23_P433111	SETD9	SET domain containing 9	133383	NM_001171990	Hs.85950
43	0.0001912	0.0262	2.84	A_24_P79403	PF4	platelet factor 4	5196	NM_002619	Hs.81564	Chemokine signaling pathway, Cytokine-cytokine receptor interaction
44	0.000198	0.0262	3.01	A_23_P121596	PPBP	pro-platelet basic protein (chemokine (C-X-C motif) ligand 7)	5473	NM_002704	Hs.2164	Chemokine signaling pathway, Cytokine-cytokine receptor interaction
45	0.0002099	0.0262	1.9	A_23_P500381	HTR7	5-hydroxytryptamine (serotonin) receptor 7, adenylate cyclase-coupled	3363	NM_000872	Hs.73739	Calcium signaling pathway, Neuroactive ligand-receptor interaction
46	0.0002151	0.0262	2.33	A_33_P3339100	SELP	selectin P (granule membrane protein 140kDa, antigen CD62)	6403	NM_003005	Hs.73800	Adhesion and Diapedesis of Granulocytes, Cells and Molecules involved in local acute inflammatory response, Eph Kinases and ephrins support platelet aggregation, Monocyte and its Surface Molecules, Cell adhesion molecules (CAMs), Malaria, Staphylococcus aureus infection
47	0.000216	0.0262	2.54	A_33_P3285540	CLDN5	claudin 5	7122	NM_001130861	Hs.505337	Cell adhesion molecules (CAMs), Hepatitis C, Leukocyte transendothelial migration, Tight junction
48	0.0002172	0.0262	2.29	A_23_P102391	SLC40A1	solute carrier family 40 (iron-regulated transporter), member 1	30061	NM_014585	Hs.643005
49	0.0002193	0.0262	0.51	A_33_P3298775	PRSS57	protease, serine, 57	400668	NM_214710	Hs.245146
50	0.0002224	0.0262	2.2	A_23_P302550	RGS18	regulator of G-protein signaling 18	64407	NM_130782	Hs.440890
51	0.0002299	0.0265	3.03	A_24_P319923	MYLK	myosin light chain kinase	4638	NM_005965	Hs.477375	Calcium signaling pathway, Focal adhesion, Gastric acid secretion, Regulation of actin cytoskeleton, Vascular smooth muscle contraction
52	0.0002369	0.0268	2.28	A_32_P140139	F13A1	coagulation factor XIII, A1 polypeptide	2162	NM_000129	Hs.335513	Fibrinolysis Pathway, Complement and coagulation cascades
53	0.0002426	0.0269	2.4	A_23_P42975	PRKAR2B	protein kinase, cAMP-dependent, regulatory, type II, beta	5577	NM_002736	Hs.433068	Actions of Nitric Oxide in the Heart, Activation of Csk by cAMP-dependent Protein Kinase Inhibits Signaling through the T Cell Receptor, AKAP95 role in mitosis and chromosome dynamics, Attenuation of GPCR Signaling, ChREBP regulation by carbohydrates and cAMP, Cystic fibrosis transmembrane conductance regulator (CFTR) and beta 2 adrenergic receptor (b2AR) pathway, GATA3 participate in activating …
54	0.0002586	0.0277	0.44	A_33_P3221114	JAKMIP1	janus kinase and microtubule interacting protein 1	152789	NM_001099433	Hs.479066
55	0.0002618	0.0277	2.75	A_33_P3381777	TREML1	triggering receptor expressed on myeloid cells-like 1	340205	NM_001271807	Hs.117331
56	0.0002666	0.0277	2.99	A_23_P143817	MYLK	myosin light chain kinase	4638	NM_005965	Hs.477375	Calcium signaling pathway, Focal adhesion, Gastric acid secretion, Regulation of actin cytoskeleton, Vascular smooth muscle contraction
57	0.0002795	0.0277	2.03	A_33_P3383226	GP9	glycoprotein IX (platelet)	2815	NM_000174	Hs.1144	ECM-receptor interaction, Hematopoietic cell lineage
58	0.0002899	0.0277	1.87	A_23_P113825	NACC2	NACC family member 2, BEN and BTB (POZ) domain containing	138151	NM_144653	Hs.112895
59	0.0002913	0.0277	2.3	A_23_P119562	CFD	complement factor D (adipsin)	1675	NM_001928	Hs.155597	Alternative Complement Pathway, Complement Pathway, Complement and coagulation cascades, Staphylococcus aureus infection
60	0.0003014	0.0277	0.39	A_32_P158966	KLRF1	killer cell lectin-like receptor subfamily F, member 1	51348	NM_001291822	Hs.183125
61	0.0003025	0.0277	1.72	A_23_P356330	DESI1	desumoylating isopeptidase 1	27351	NM_015704	Hs.570455
62	0.0003049	0.0277	2.38	A_23_P69310	CCRL2	chemokine (C-C motif) receptor-like 2	9034	NM_001130910	Hs.535713
63	0.0003069	0.0277	3.21	A_23_P137697	SELP	selectin P (granule membrane protein 140kDa, antigen CD62)	6403	NM_003005	Hs.73800	Adhesion and Diapedesis of Granulocytes, Cells and Molecules involved in local acute inflammatory response, Eph Kinases and ephrins support platelet aggregation, Monocyte and its Surface Molecules, Cell adhesion molecules (CAMs), Malaria, Staphylococcus aureus infection
64	0.0003077	0.0277	2.31	A_23_P81934	C6orf25	chromosome 6 open reading frame 25	80739	NM_025260	Hs.247879
65	0.0003091	0.0277	3.64	A_23_P19624	BMP6	bone morphogenetic protein 6	654	NM_001718	Hs.285671	Hedgehog signaling pathway, TGF-beta signaling pathway
66	0.0003108	0.0277	1.86	A_23_P79518	IL1B	interleukin 1, beta	3553	NM_000576	Hs.126256	IL 5 Signaling Pathway, Msp/Ron Receptor Signaling Pathway, NFkB activation by Nontypeable Hemophilus influenzae, Signal transduction through IL1R, African trypanosomiasis, Alzheimer's disease, Amoebiasis, Apoptosis, Chagas disease (American trypanosomiasis), Cytokine-cytokine receptor interaction, Cytosolic DNA-sensing pathway, Graft-versus-host disease, Hematopoietic cell lineage, Leishmaniasis…
67	0.0003376	0.0295	2.44	A_24_P319736	MEIS1	Meis homeobox 1	4211	NM_002398	Hs.526754
68	0.0003572	0.0295	2.43	A_24_P236251	DLK1	delta-like 1 homolog (Drosophila)	8788	NM_001032997	Hs.533717
69	0.0003606	0.0295	1.98	A_33_P3296940	FNDC3B	fibronectin type III domain containing 3B	64778	NM_001135095	Hs.744888
70	0.0003645	0.0295	2.73	A_33_P3341429	NEXN	nexilin (F actin binding protein)	91624	NM_001172309	Hs.612385
71	0.0003646	0.0295	2.02	A_23_P10873	TLR1	toll-like receptor 1	7096	NM_003263	Hs.621817	Toll-like receptor signaling pathway
72	0.0003666	0.0295	1.8	A_33_P3369760	GLIPR2	GLI pathogenesis-related 2	152007	NM_001287010	Hs.493819
73	0.0003702	0.0295	2.19	A_33_P3418597	GAS2L1	growth arrest-specific 2 like 1	10634	NM_001278730	Hs.322852
74	0.0003782	0.0295	1.93	A_33_P3300308	MAP1LC3A	microtubule-associated protein 1 light chain 3 alpha	84557	NM_032514	Hs.632273
75	0.0003832	0.0295	4.03	A_33_P3229918	PTCRA	pre T-cell antigen receptor alpha	171558	NM_001243168	Hs.169002	Notch signaling pathway
76	0.0003917	0.0295	0.44	A_33_P3246838
77	0.0003929	0.0295	1.92	A_23_P127948	ADM	adrenomedullin	133	NM_001124	Hs.441047
78	0.0003962	0.0295	0.52	A_33_P3344423	NCR3	natural cytotoxicity triggering receptor 3	259197	NM_001145466	Hs.509513	Natural killer cell mediated cytotoxicity
79	0.0004047	0.0295	3.01	A_33_P3345031
80	0.0004068	0.0295	2.55	A_33_P3308446	RHOB	ras homolog family member B	388	NM_004040	Hs.502876
81	0.0004104	0.0295	2.27	A_33_P3242863	NT5M	5',3'-nucleotidase, mitochondrial	56953	NM_020201	Hs.513977	Metabolic pathways, Nicotinate and nicotinamide metabolism, Purine metabolism, Pyrimidine metabolism
82	0.0004135	0.0295	3.11	A_33_P3310780	CTTN	cortactin	2017	NM_001184740	Hs.596164	Agrin in Postsynaptic Differentiation, Bacterial invasion of epithelial cells, Pathogenic Escherichia coli infection, Shigellosis, Tight junction
83	0.0004181	0.0295	2.77	A_33_P3413038	PLXNB3	plexin B3	5365	NM_001163257	Hs.632833	Axon guidance
84	0.0004213	0.0295	2.29	A_23_P329261	KCNJ2	potassium inwardly-rectifying channel, subfamily J, member 2	3759	NM_000891	Hs.1547	Gastric acid secretion
85	0.0004283	0.0297	2.52	A_33_P3238290	FAM65C	family with sequence similarity 65, member C	140876	NM_001290268	Hs.372578
86	0.0004477	0.0302	2.16	A_23_P26771	CD300C	CD300c molecule	10871	NM_006678	Hs.2605
87	0.0004623	0.0302	2.98	A_23_P166633	ITGB5	integrin, beta 5	3693	NM_002213	Hs.536663	Arrhythmogenic right ventricular cardiomyopathy (ARVC), Dilated cardiomyopathy, ECM-receptor interaction, Focal adhesion, Hypertrophic cardiomyopathy (HCM), Phagosome, Regulation of actin cytoskeleton
88	0.0004656	0.0302	2.58	A_23_P129956	DUSP3	dual specificity phosphatase 3	1845	NM_004090	Hs.181046	MAPK signaling pathway
89	0.0004685	0.0302	2.04	A_33_P3881262	CSF3R	colony stimulating factor 3 receptor (granulocyte)	1441	NM_000760	Hs.524517	Cytokine-cytokine receptor interaction, Hematopoietic cell lineage, Jak-STAT signaling pathway, Pathways in cancer
90	0.0004699	0.0302	1.96	A_23_P102731	SMOX	spermine oxidase	54498	NM_001270691	Hs.433337
91	0.000478	0.0302	0.51	A_23_P412321	CCR5	chemokine (C-C motif) receptor 5 (gene/pseudogene)	1234	NM_000579	Hs.450802	HIV Induced T Cell Apoptosis, IL12 and Stat4 Dependent Signaling Pathway in Th1 Development, NO2-dependent IL 12 Pathway in NK cells, Pertussis toxin-insensitive CCR5 Signaling in Macrophage, Selective expression of chemokine receptors during T-cell polarization, Chemokine signaling pathway, Cytokine-cytokine receptor interaction, Endocytosis, Toxoplasmosis
92	0.0004843	0.0302	0.52	A_23_P141555	TBX21	T-box 21	30009	NM_013351	Hs.272409
93	0.0004848	0.0302	2.47	A_23_P215913	CLU	clusterin	1191	NM_001831	Hs.436657
94	0.0004921	0.0302	2.85	A_33_P3265030	GP1BB	glycoprotein Ib (platelet), beta polypeptide	2812	NM_000407	Hs.283743	ECM-receptor interaction, Hematopoietic cell lineage
95	0.0004932	0.0302	2.28	A_33_P3280521	MFAP3L	microfibrillar-associated protein 3-like	9848	NM_001009554	Hs.593942
96	0.0004954	0.0302	8.35	A_23_P6535	KLHDC7B	kelch domain containing 7B	113730	NM_138433	Hs.137007
97	0.000497	0.0302	2.22	A_24_P339560	SIGLEC11	sialic acid binding Ig-like lectin 11	114132	NM_001135163	Hs.661852
98	0.0005135	0.0303	0.56	A_32_P163247	CD8A	CD8a molecule	925	NM_001145873	Hs.85258	IL 17 Signaling Pathway, Regulation of hematopoiesis by cytokines, T Cytotoxic Cell Surface Molecules, Antigen processing and presentation, Cell adhesion molecules (CAMs), Hematopoietic cell lineage, Primary immunodeficiency, T cell receptor signaling pathway
99	0.0005257	0.0303	2.63	A_23_P256205	ABLIM3	actin binding LIM protein family, member 3	22885	NM_001301015	Hs.49688	Axon guidance
100	0.0005277	0.0303	3.08	A_23_P43810	LTBP1	latent transforming growth factor beta binding protein 1	4052	NM_000627	Hs.619315	TGF-beta signaling pathway
101	0.0005364	0.0303	2.88	A_32_P19840
102	0.0005398	0.0303	2.92	A_33_P3332955	CLEC1B	C-type lectin domain family 1, member B	51266	NM_001099431	Hs.409794
103	0.000541	0.0303	2.63	A_32_P168349	C6orf25	chromosome 6 open reading frame 25	80739	NM_025260	Hs.247879
104	0.0005442	0.0303	2.72	A_24_P63019	IL1R2	interleukin 1 receptor, type II	7850	NM_001261419	Hs.25333	Amoebiasis, Cytokine-cytokine receptor interaction, Hematopoietic cell lineage, MAPK signaling pathway
105	0.0005547	0.0303	1.94	A_33_P3344127	HIST1H2AC	histone cluster 1, H2ac	8334	NM_003512	Hs.484950	Systemic lupus erythematosus
106	0.000557	0.0303	1.92	A_23_P29248	TST	thiosulfate sulfurtransferase (rhodanese)	7263	NM_001270483	Hs.474783	Cysteine and methionine metabolism, Metabolic pathways, Sulfur relay system
107	0.0005634	0.0303	2.03	A_23_P160559	ECM1	extracellular matrix protein 1	1893	NM_001202858	Hs.81071
108	0.0005642	0.0303	2.25	A_23_P71480	DEFB1	defensin, beta 1	1672	NM_005218	Hs.32949
109	0.000566	0.0303	0.51	A_32_P34920	FOXD1	forkhead box D1	2297	NM_004472	Hs.519385
110	0.0005689	0.0303	1.76	A_24_P81965	RAP2A	RAP2A, member of RAS oncogene family	5911	NM_021033	Hs.508480
111	0.0005714	0.0303	2.28	A_33_P3304983	PRKAR2B	protein kinase, cAMP-dependent, regulatory, type II, beta	5577	NM_002736	Hs.433068	Actions of Nitric Oxide in the Heart, Activation of Csk by cAMP-dependent Protein Kinase Inhibits Signaling through the T Cell Receptor, AKAP95 role in mitosis and chromosome dynamics, Attenuation of GPCR Signaling, ChREBP regulation by carbohydrates and cAMP, Cystic fibrosis transmembrane conductance regulator (CFTR) and beta 2 adrenergic receptor (b2AR) pathway, GATA3 participate in activating …
112	0.0005814	0.0305	2.92	A_23_P259344	CECR6	cat eye syndrome chromosome region, candidate 6	27439	NM_001163079	Hs.209577
113	0.0005879	0.0306	1.86	A_24_P102821	PTAFR	platelet-activating factor receptor	5724	NM_000952	Hs.77542	Calcium signaling pathway, Neuroactive ligand-receptor interaction, Staphylococcus aureus infection
114	0.0006021	0.0311	0.45	A_23_P257365	GFI1	growth factor independent 1 transcription repressor	2672	NM_001127215	Hs.73172
115	0.0006085	0.0311	2.7	A_33_P3368750	PAQR5	progestin and adipoQ receptor family member V	54852	NM_001104554	Hs.591096	How Progesterone Initiates the Oocyte Maturation
116	0.00062	0.0313	2.3	A_33_P3394868	SMIM1	small integral membrane protein 1 (Vel blood group)	388588	NM_001163724	Hs.22047
117	0.0006334	0.0313	0.39	A_23_P5853	SAG	S-antigen; retina and pineal gland (arrestin)	6295	NM_000541	Hs.32721	Visual Signal Transduction
118	0.0006351	0.0313	1.72	A_33_P3219965	TCIRG1	T-cell, immune regulator 1, ATPase, H+ transporting, lysosomal V0 subunit A3	10312	NM_006019	Hs.495985	Collecting duct acid secretion, Epithelial cell signaling in Helicobacter pylori infection, Lysosome, Metabolic pathways, Oxidative phosphorylation, Phagosome, Rheumatoid arthritis, Vibrio cholerae infection
119	0.0006365	0.0313	1.82	A_23_P16523	GDF15	growth differentiation factor 15	9518	NM_004864	Hs.616962
120	0.0006416	0.0313	0.38	A_23_P1473	PRF1	perforin 1 (pore forming protein)	5551	NM_001083116	Hs.2200	Caspase Cascade in Apoptosis, CTL mediated immune response against target cells , D4-GDI Signaling Pathway, Granzyme A mediated Apoptosis Pathway, Allograft rejection, Autoimmune thyroid disease, Graft-versus-host disease, Natural killer cell mediated cytotoxicity, Type I diabetes mellitus, Viral myocarditis
121	0.0006478	0.0313	1.92	A_33_P3416097	F13A1	coagulation factor XIII, A1 polypeptide	2162	NM_000129	Hs.335513	Fibrinolysis Pathway, Complement and coagulation cascades
122	0.0006507	0.0313	0.53	A_23_P393777	PTGDR	prostaglandin D2 receptor (DP)	5729	NM_000953	Hs.306831	Neuroactive ligand-receptor interaction
123	0.0006571	0.0313	2.05	A_24_P95154	TUSC3	tumor suppressor candidate 3	7991	NM_006765	Hs.426324	Metabolic pathways, N-Glycan biosynthesis, Protein processing in endoplasmic reticulum
124	0.0006585	0.0313	2.36	A_33_P3373690
125	0.0006749	0.0315	2.44	A_24_P88763	LOXL3	lysyl oxidase-like 3	84695	NM_001289164	Hs.469045
126	0.0006759	0.0315	3.02	A_33_P3295203	HAS1	hyaluronan synthase 1	3036	NM_001297436	Hs.57697
127	0.0006792	0.0315	2.79	A_24_P65373	ITGA2B	integrin, alpha 2b (platelet glycoprotein IIb of IIb/IIIa complex, antigen CD41)	3674	NM_000419	Hs.411312	Arrhythmogenic right ventricular cardiomyopathy (ARVC), Dilated cardiomyopathy, ECM-receptor interaction, Focal adhesion, Hematopoietic cell lineage, Hypertrophic cardiomyopathy (HCM), Pathways in cancer, Regulation of actin cytoskeleton, Small cell lung cancer
128	0.0007076	0.0324	3.37	A_23_P217269	VSIG4	V-set and immunoglobulin domain containing 4	11326	NM_001100431	Hs.8904
129	0.0007146	0.0324	1.77	A_23_P316741	TSPAN4	tetraspanin 4	7106	NM_001025234	Hs.654836
130	0.0007148	0.0324	3.2	A_23_P112482	AQP3	aquaporin 3 (Gill blood group)	360	NM_004925	Hs.234642	Vasopressin-regulated water reabsorption
131	0.0007346	0.0329	1.62	A_23_P160849	FCER1G	Fc fragment of IgE, high affinity I, receptor for; gamma polypeptide	2207	NM_004106	Hs.433300	Fc Epsilon Receptor I Signaling in Mast Cells, Asthma, Fc epsilon RI signaling pathway, Natural killer cell mediated cytotoxicity
132	0.0007384	0.0329	2.57	A_23_P142631	FKBP1B	FK506 binding protein 1B, 12.6 kDa	2281	NM_004116	Hs.709461
133	0.000746	0.0329	0.5	A_33_P3303857	SLAMF6	SLAM family member 6	114836	NM_001184714	Hs.492348
134	0.0007483	0.0329	1.67	A_33_P3345186	CHST13	carbohydrate (chondroitin 4) sulfotransferase 13	166012	NM_152889	Hs.292375	Glycosaminoglycan biosynthesis - chondroitin sulfate, Sulfur metabolism
135	0.0007743	0.0335	0.49	A_23_P53193	SYTL2	synaptotagmin-like 2	54843	NM_001162951	Hs.369520
136	0.0007879	0.0335	1.96	A_23_P31996	SLC46A2	solute carrier family 46, member 2	57864	NM_033051	Hs.512668
137	0.0007927	0.0335	1.98	A_33_P3411945	C19orf38	chromosome 19 open reading frame 38	255809	NM_001136482	Hs.440535
138	0.0007958	0.0335	3.26	A_24_P63347	PF4V1	platelet factor 4 variant 1	5197	NM_002620	Hs.72933	Chemokine signaling pathway, Cytokine-cytokine receptor interaction
139	0.0007982	0.0335	2.18	A_23_P55356	VMO1	vitelline membrane outer layer 1 homolog (chicken)	284013	NM_001144939	Hs.122561
140	0.0008073	0.0335	0.35	A_33_P3406196	KLRD1	killer cell lectin-like receptor subfamily D, member 1	3824	NM_001114396	Hs.562457	Ras-Independent pathway in NK cell-mediated cytotoxicity, Antigen processing and presentation, Graft-versus-host disease, Natural killer cell mediated cytotoxicity
141	0.0008086	0.0335	2.36	A_24_P181055	ST3GAL4	ST3 beta-galactoside alpha-2,3-sialyltransferase 4	6484	NM_001254757	Hs.591947	Steps in the Glycosylation of Mammalian N-linked Oligosaccarides, Glycosphingolipid biosynthesis - lacto and neolacto series, Metabolic pathways
142	0.0008087	0.0335	2.53	A_23_P133293	MCTP1	multiple C2 domains, transmembrane 1	79772	NM_001002796	Hs.591248
143	0.0008214	0.0338	0.28	A_23_P128993	GZMH	granzyme H (cathepsin G-like 2, protein h-CCPX)	2999	NM_001270780	Hs.348264
144	0.0008526	0.0347	1.77	A_33_P3236177	ANG	angiogenin, ribonuclease, RNase A family, 5	283	NM_001097577	Hs.283749
145	0.0008562	0.0347	2.23	A_24_P55148	HIST1H2BJ	histone cluster 1, H2bj	8970	NM_021058	Hs.591807	Systemic lupus erythematosus
146	0.0008619	0.0347	2.02	A_23_P382775	BBC3	BCL2 binding component 3	27113	NM_001127240	Hs.467020	Huntington's disease, p53 signaling pathway
147	0.0008722	0.0349	2.06	A_24_P280113	IL13RA1	interleukin 13 receptor, alpha 1	3597	NM_001560	Hs.496646	Cytokine-cytokine receptor interaction, Jak-STAT signaling pathway
148	0.0008773	0.0349	3.94	A_23_P153390	CLEC4G	C-type lectin domain family 4, member G	339390	NM_001244856	Hs.220649
149	0.0008868	0.035	2.55	A_23_P369899	TMEM158	transmembrane protein 158 (gene/pseudogene)	25907	NM_015444	Hs.740403
150	0.0009026	0.0354	1.99	A_23_P99163	DRAM1	DNA-damage regulated autophagy modulator 1	55332	NM_018370	Hs.525634
151	0.0009285	0.0358	2.16	A_33_P3222203	OXER1	oxoeicosanoid (OXE) receptor 1	165140	NM_148962	Hs.168439
152	0.0009403	0.0358	2.32	A_24_P235429	ABCA1	ATP-binding cassette, sub-family A (ABC1), member 1	19	NM_005502	Hs.659274	FXR and LXR Regulation of Cholesterol Metabolism, Nuclear Receptors in Lipid Metabolism and Toxicity, ABC transporters, Fat digestion and absorption
153	0.0009423	0.0358	1.72	A_23_P17456	SIRPB1	signal-regulatory protein beta 1	10326	NM_001083910	Hs.664861	Osteoclast differentiation
154	0.0009456	0.0358	0.62	A_32_P166693	HEG1	heart development protein with EGF-like domains 1	57493	NM_020733	Hs.477420
155	0.000946	0.0358	2.03	A_23_P379034	BAIAP2L2	BAI1-associated protein 2-like 2	80115	NM_025045	Hs.474822
156	0.0009511	0.0358	0.43	A_23_P204208	KLRD1	killer cell lectin-like receptor subfamily D, member 1	3824	NM_001114396	Hs.562457	Ras-Independent pathway in NK cell-mediated cytotoxicity, Antigen processing and presentation, Graft-versus-host disease, Natural killer cell mediated cytotoxicity
157	0.0009699	0.0358	1.76	A_24_P224727	CEBPA	CCAAT/enhancer binding protein (C/EBP), alpha	1050	NM_001285829	Hs.76171	Keratinocyte Differentiation, MAPKinase Signaling Pathway, Acute myeloid leukemia, Pathways in cancer
158	0.0009706	0.0358	2.41	A_33_P3296366	PODXL2	podocalyxin-like 2	50512	NM_015720	Hs.591290
159	0.0009724	0.0358	3.58	A_33_P3213235	CLEC4G	C-type lectin domain family 4, member G	339390	NM_001244856	Hs.220649
160	0.0009738	0.0358	1.82	A_23_P112251	GNG10	guanine nucleotide binding protein (G protein), gamma 10	2790	NM_001017998	Hs.534196	Chemokine signaling pathway
161	0.0009876	0.0359	1.97	A_24_P241815	JUNB	jun B proto-oncogene	3726	NM_002229	Hs.25292	Osteoclast differentiation
162	0.0009904	0.0359	2.28	A_32_P205624	SHC2	SHC (Src homology 2 domain containing) transforming protein 2	25759	NM_012435	Hs.30965	Bacterial invasion of epithelial cells, Chemokine signaling pathway, Chronic myeloid leukemia, ErbB signaling pathway, Focal adhesion, Glioma, Insulin signaling pathway, Natural killer cell mediated cytotoxicity, Neurotrophin signaling pathway, VEGF signaling pathway
163	0.0009932	0.0359	1.73	A_23_P387630	STARD8	StAR-related lipid transfer (START) domain containing 8	9754	NM_001142503	Hs.95140
164	0.0010001	0.0359	2.05	A_23_P99642	SLC7A7	solute carrier family 7 (amino acid transporter light chain, y+L system), member 7	9056	NM_001126105	Hs.513147	Protein digestion and absorption
165	0.0010151	0.0359	1.94	A_33_P3248072	SIRPB1	signal-regulatory protein beta 1	10326	NM_001083910	Hs.664861	Osteoclast differentiation
166	0.0010173	0.0359	2.99	A_23_P29124	GP1BB	glycoprotein Ib (platelet), beta polypeptide	2812	NM_000407	Hs.283743	ECM-receptor interaction, Hematopoietic cell lineage
167	0.0010195	0.0359	1.81	A_23_P359540	HIST1H4F	histone cluster 1, H4f	8361	NM_003540	Hs.247816	Systemic lupus erythematosus
168	0.0010574	0.0362	2.25	A_33_P3403576	FCGR2C	Fc fragment of IgG, low affinity IIc, receptor for (CD32) (gene/pseudogene)	9103	NM_001005410	Hs.656750	Fc gamma R-mediated phagocytosis, Leishmaniasis, Osteoclast differentiation, Phagosome, Staphylococcus aureus infection, Systemic lupus erythematosus
169	0.0010589	0.0362	1.79	A_23_P411296	CEBPB	CCAAT/enhancer binding protein (C/EBP), beta	1051	NM_001285878	Hs.517106	IL 6 signaling pathway
170	0.001071	0.0362	0.44	A_23_P416774	CLIC5	chloride intracellular channel 5	53405	NM_001114086	Hs.485489
171	0.0010718	0.0362	1.84	A_24_P64100	SLC25A37	solute carrier family 25 (mitochondrial iron transporter), member 37	51312	NM_016612	Hs.596025
172	0.001072	0.0362	0.55	A_24_P555473	42432	membrane-associated ring finger (C3HC4) 3, E3 ubiquitin protein ligase	115123	NM_178450	Hs.132441
173	0.0010768	0.0362	2.46	A_23_P34644	FCGR2B	Fc fragment of IgG, low affinity IIb, receptor (CD32)	2213	NM_001002273	Hs.654395	B Lymphocyte Cell Surface Molecules, B cell receptor signaling pathway, Fc gamma R-mediated phagocytosis, Osteoclast differentiation, Phagosome, Staphylococcus aureus infection, Systemic lupus erythematosus
174	0.0010896	0.0362	0.41	A_23_P119042	NKG7	natural killer cell granule protein 7	4818	NM_005601	Hs.10306
175	0.0010906	0.0362	2.02	A_24_P55225	RSPH9	radial spoke head 9 homolog (Chlamydomonas)	221421	NM_001193341	Hs.534585
176	0.0010918	0.0362	2.39	A_23_P61042
177	0.0010949	0.0362	1.77	A_33_P3663142	LINC00954	long intergenic non-protein coding RNA 954	400946	NR_033875	Hs.289062
178	0.001097	0.0362	0.55	A_23_P114057	SEMA4C	sema domain, immunoglobulin domain (Ig), transmembrane domain (TM) and short cytoplasmic domain, (semaphorin) 4C	54910	NM_017789	Hs.516220	Axon guidance
179	0.0011012	0.0362	5.85	A_33_P3350493	CLPSL2	colipase-like 2	389383	NM_001286550	Hs.259563
180	0.001119	0.0365	2.13	A_32_P5251	RARA	retinoic acid receptor, alpha	5914	NM_000964	Hs.654583	Degradation of the RAR and RXR by the proteasome, Map Kinase Inactivation of SMRT Corepressor, Nuclear receptors coordinate the activities of chromatin remodeling complexes and coactivators to facilitate initiation of transcription in carcinoma cells, Nuclear Receptors in Lipid Metabolism and Toxicity, Regulation of transcriptional activity by PML, Transcription Regulation by Methyltransferase of…
181	0.0011268	0.0365	2.24	A_33_P3276718	HGF	hepatocyte growth factor (hepapoietin A; scatter factor)	3082	NM_000601	Hs.396530	Signaling of Hepatocyte Growth Factor Receptor, Cytokine-cytokine receptor interaction, Focal adhesion, Malaria, Melanoma, Pathways in cancer, Renal cell carcinoma
182	0.0011273	0.0365	2.18	A_23_P360964	DACT3	dishevelled-binding antagonist of beta-catenin 3	147906	NM_001301046	Hs.515490
183	0.001142	0.0367	1.83	A_23_P252962	ITSN1	intersectin 1 (SH3 domain protein)	6453	NM_001001132	Hs.160324
184	0.0011627	0.0372	2.81	A_23_P111701	GNG11	guanine nucleotide binding protein (G protein), gamma 11	2791	NM_004126	Hs.83381	Chemokine signaling pathway
185	0.001168	0.0372	2.47	A_23_P134426	GPNMB	glycoprotein (transmembrane) nmb	10457	NM_001005340	Hs.190495
186	0.0011838	0.0375	2.51	A_33_P3327617	FCGR2B	Fc fragment of IgG, low affinity IIb, receptor (CD32)	2213	NM_001002273	Hs.654395	B Lymphocyte Cell Surface Molecules, B cell receptor signaling pathway, Fc gamma R-mediated phagocytosis, Osteoclast differentiation, Phagosome, Staphylococcus aureus infection, Systemic lupus erythematosus
187	0.0011911	0.0375	2.25	A_23_P163467	C15orf52	chromosome 15 open reading frame 52	388115	NM_207380	Hs.32433
188	0.0012161	0.0376	0.59	A_23_P211207	ADARB1	adenosine deaminase, RNA-specific, B1	104	NM_001033049	Hs.474018
189	0.0012172	0.0376	2.56	A_23_P165624	TNFAIP6	tumor necrosis factor, alpha-induced protein 6	7130	NM_007115	Hs.437322
190	0.0012211	0.0376	0.52	A_32_P219279	ELFN2	extracellular leucine-rich repeat and fibronectin type III domain containing 2	114794	NM_052906	Hs.344170
191	0.0012212	0.0376	1.97	A_33_P3360972	EXOC3L4	exocyst complex component 3-like 4	91828	NM_001077594	Hs.37712
192	0.0012338	0.0378	2.86	A_33_P3236071	CLEC1B	C-type lectin domain family 1, member B	51266	NM_001099431	Hs.409794
193	0.0012434	0.0378	2.16	A_33_P3372004	IGSF6	immunoglobulin superfamily, member 6	10261	NM_005849	Hs.530902
194	0.0012457	0.0378	1.86	A_24_P103469	LST1	leukocyte specific transcript 1	7940	NM_001166538	Hs.436066
195	0.0012596	0.038	2.06	A_23_P137935	MNDA	myeloid cell nuclear differentiation antigen	4332	NM_002432	Hs.153837
196	0.0012678	0.0381	1.86	A_24_P288685	IL13RA1	interleukin 13 receptor, alpha 1	3597	NM_001560	Hs.496646	Cytokine-cytokine receptor interaction, Jak-STAT signaling pathway
197	0.0012814	0.0383	1.88	A_23_P254888	ZYX	zyxin	7791	NM_001010972	Hs.490415	Integrin Signaling Pathway, Focal adhesion
198	0.0012963	0.0383	0.54	A_23_P11070	GPR174	G protein-coupled receptor 174	84636	NM_032553	Hs.326713
199	0.0012986	0.0383	1.66	A_23_P152995	SLC6A4	solute carrier family 6 (neurotransmitter transporter), member 4	6532	NM_001045	Hs.29792
200	0.0013034	0.0383	2.17	A_33_P3244112	UOX	urate oxidase, pseudogene	391051	NR_003927	Hs.647646
201	0.0013395	0.0392	1.72	A_23_P36562	ITGA5	integrin, alpha 5 (fibronectin receptor, alpha polypeptide)	3678	NM_002205	Hs.505654	Arrhythmogenic right ventricular cardiomyopathy (ARVC), Bacterial invasion of epithelial cells, Dilated cardiomyopathy, ECM-receptor interaction, Focal adhesion, Hematopoietic cell lineage, Hypertrophic cardiomyopathy (HCM), Phagosome, Regulation of actin cytoskeleton, Shigellosis
202	0.0013504	0.0392	0.64	A_24_P19544	STK39	serine threonine kinase 39	27347	NM_013233	Hs.276271
203	0.001353	0.0392	1.88	A_23_P256561	TLR6	toll-like receptor 6	10333	NM_006068	Hs.575090	Chagas disease (American trypanosomiasis), Phagosome, Toll-like receptor signaling pathway
204	0.001364	0.0392	2.57	A_33_P3311403	MRVI1	murine retrovirus integration site 1 homolog	10335	NM_001098579	Hs.501898	Vascular smooth muscle contraction
205	0.0013696	0.0392	2.71	A_33_P3236065	CLEC1B	C-type lectin domain family 1, member B	51266	NM_001099431	Hs.409794
206	0.0013731	0.0392	2.68	A_24_P930975	CD300LD	CD300 molecule-like family member d	100131439	NM_001115152	Hs.531099
207	0.001381	0.0393	1.71	A_33_P3278573	MAGIX	MAGI family member, X-linked	79917	NM_001099680	Hs.193170
208	0.0014079	0.0397	3.19	A_24_P475349	RAB6B	RAB6B, member RAS oncogene family	51560	NM_016577	Hs.715344
209	0.0014082	0.0397	2	A_24_P406060	RNF144B	ring finger protein 144B	255488	NM_182757	Hs.148741
210	0.0014208	0.0397	1.72	A_23_P161615	POLA2	polymerase (DNA directed), alpha 2, accessory subunit	23649	NM_002689	Hs.201897	DNA replication, Metabolic pathways, Purine metabolism, Pyrimidine metabolism
211	0.001425	0.0397	1.59	A_23_P155057	CYTH4	cytohesin 4	27128	NM_013385	Hs.170944	ADP-Ribosylation Factor
212	0.0014399	0.0399	2.23	A_23_P207037	CD300A	CD300a molecule	11314	NM_001256841	Hs.9688
213	0.0014431	0.0399	1.77	A_32_P198810	LOH12CR2	loss of heterozygosity, 12, chromosomal region 2 (non-protein coding)	503693	NR_024061	Hs.67553
214	0.0014496	0.0399	2.04	A_33_P3245178	BEX2	brain expressed X-linked 2	84707	NM_001168399	Hs.398989
215	0.0014662	0.0401	0.6	A_23_P417415	ACOT11	acyl-CoA thioesterase 11	26027	NM_015547	Hs.745173
216	0.0014827	0.0402	2.05	A_23_P208293	PVRL2	poliovirus receptor-related 2 (herpesvirus entry mediator B)	5819	NM_001042724	Hs.655455	Adherens junction, Cell adhesion molecules (CAMs)
217	0.0014897	0.0402	3.51	A_23_P136777	APOD	apolipoprotein D	347	NM_001647	Hs.522555
218	0.0014905	0.0402	0.58	A_32_P525524	ITPRIPL1	inositol 1,4,5-trisphosphate receptor interacting protein-like 1	150771	NM_001008949	Hs.65009
219	0.0015386	0.0413	0.58	A_23_P310	MARCKSL1	MARCKS-like 1	65108	NM_023009	Hs.75061	Fc gamma R-mediated phagocytosis, Leishmaniasis
220	0.0015686	0.042	2.14	A_23_P147729	SLC35E3	solute carrier family 35, member E3	55508	NM_018656	Hs.506011
221	0.0015796	0.0421	1.58	A_33_P3405038	LOC100130264	uncharacterized LOC100130264	100130264	NR_024564	Hs.683814
222	0.0015869	0.0421	1.53	A_24_P273143	LINC00152	long intergenic non-protein coding RNA 152	112597	NM_052871	Hs.652166
223	0.0016045	0.0422	1.93	A_23_P217109	SLC31A2	solute carrier family 31 (copper transporter), member 2	1318	NM_001860	Hs.24030
224	0.0016053	0.0422	2.19	A_32_P122226	AMDHD1	amidohydrolase domain containing 1	144193	NM_152435	Hs.424907	Histidine metabolism, Metabolic pathways
225	0.0016171	0.0423	3	A_24_P318656	ITGB3	integrin, beta 3 (platelet glycoprotein IIIa, antigen CD61)	3690	NM_000212	Hs.218040	Phospholipids as signalling intermediaries, uCalpain and friends in Cell spread, Arrhythmogenic right ventricular cardiomyopathy (ARVC), Dilated cardiomyopathy, ECM-receptor interaction, Focal adhesion, Hematopoietic cell lineage, Hypertrophic cardiomyopathy (HCM), Osteoclast differentiation, Phagosome, Regulation of actin cytoskeleton
226	0.0016293	0.0424	2.42	A_23_P256724	TNFRSF10C	tumor necrosis factor receptor superfamily, member 10c, decoy without an intracellular domain	8794	NM_003841	Hs.655801	Apoptosis, Cytokine-cytokine receptor interaction, Natural killer cell mediated cytotoxicity
227	0.0016357	0.0424	1.83	A_24_P146670	SLK	STE20-like kinase	9748	NM_014720	Hs.591922	Oocyte meiosis
228	0.0016484	0.0425	2.11	A_33_P3296205	TSC22D1	TSC22 domain family, member 1	8848	NM_001243797	Hs.436383
229	0.0016599	0.0427	1.8	A_23_P53126	LMO2	LIM domain only 2 (rhombotin-like 1)	4005	NM_001142315	Hs.34560
230	0.0016804	0.0428	1.97	A_32_P66881	TLR4	toll-like receptor 4	7099	NM_003266	Hs.174312	Amoebiasis, Chagas disease (American trypanosomiasis), Leishmaniasis, Malaria, Pathogenic Escherichia coli infection, Phagosome, Rheumatoid arthritis, Toll-like receptor signaling pathway, Toxoplasmosis
231	0.0016809	0.0428	1.61	A_23_P206960	SEC14L1	SEC14-like 1 (S. cerevisiae)	6397	NM_001039573	Hs.464184
232	0.0017003	0.0431	2.29	A_23_P59397	RSPH3	radial spoke 3 homolog (Chlamydomonas)	83861	NM_031924	Hs.154628
233	0.001713	0.0433	2.78	A_23_P250164	HGD	homogentisate 1,2-dioxygenase	3081	NM_000187	Hs.368254	Metabolic pathways, Tyrosine metabolism
234	0.0017267	0.0434	1.87	A_24_P215804	CKLF	chemokine-like factor	51192	NM_001040138	Hs.15159
235	0.001745	0.0436	2.05	A_24_P175187	SAMD9	sterile alpha motif domain containing 9	54809	NM_001193307	Hs.65641
236	0.0017538	0.0436	1.95	A_33_P3343210	SLC25A37	solute carrier family 25 (mitochondrial iron transporter), member 37	51312	NM_016612	Hs.596025
237	0.0017633	0.0436	1.83	A_33_P3369058	LRRK2	leucine-rich repeat kinase 2	120892	NM_198578	Hs.187636	Parkinson's disease
238	0.0017822	0.0436	1.96	A_23_P67980	KLF7	Kruppel-like factor 7 (ubiquitous)	8609	NM_001270942	Hs.59908
239	0.0017823	0.0436	1.66	A_24_P673063	FABP5	fatty acid binding protein 5 (psoriasis-associated)	2171	NM_001444	Hs.408061	PPAR signaling pathway
240	0.0017838	0.0436	1.84	A_33_P3236102	IER5L	immediate early response 5-like	389792	NM_203434	Hs.529857
241	0.0017855	0.0436	1.95	A_24_P98109	SNX10	sorting nexin 10	29887	NM_001199835	Hs.741316
242	0.0018017	0.0437	0.43	A_24_P199655	VANGL1	VANGL planar cell polarity protein 1	81839	NM_001172411	Hs.515130	Wnt signaling pathway
243	0.0018099	0.0437	2.02	A_23_P126167	KCNN3	potassium intermediate/small conductance calcium-activated channel, subfamily N, member 3	3782	NM_001204087	Hs.490765
244	0.0018197	0.0437	1.84	A_33_P3287631	CTSB	cathepsin B	1508	NM_001908	Hs.520898	Antigen processing and presentation, Lysosome
245	0.0018207	0.0437	0.56	A_32_P21255	SLC30A4	solute carrier family 30 (zinc transporter), member 4	7782	NM_013309	Hs.162989
246	0.0018345	0.0439	1.76	A_23_P200001	NEXN	nexilin (F actin binding protein)	91624	NM_001172309	Hs.612385
247	0.0018446	0.044	2.26	A_23_P162300	IRAK3	interleukin-1 receptor-associated kinase 3	11213	NM_001142523	Hs.369265	Signal transduction through IL1R, Apoptosis, Neurotrophin signaling pathway
248	0.0018673	0.0441	2.01	A_24_P212481	MCTP1	multiple C2 domains, transmembrane 1	79772	NM_001002796	Hs.591248
249	0.0018707	0.0441	2.01	A_23_P123727	ZCCHC6	zinc finger, CCHC domain containing 6	79670	NM_001185059	Hs.597057
250	0.0018827	0.0441	1.66	A_23_P139919	CHST11	carbohydrate (chondroitin 4) sulfotransferase 11	50515	NM_001173982	Hs.17569	Glycosaminoglycan biosynthesis - chondroitin sulfate, Sulfur metabolism
251	0.0018877	0.0441	1.58	A_23_P103932	FGR	FGR proto-oncogene, Src family tyrosine kinase	2268	NM_001042729	Hs.1422	Roles of b-arrestin-dependent Recruitment of Src Kinases in GPCR Signaling, Chemokine signaling pathway
252	0.0018927	0.0441	1.57	A_24_P262201	SULT1A4	sulfotransferase family, cytosolic, 1A, phenol-preferring, member 4	445329	NM_001017389	Hs.460558	Sulfur metabolism
253	0.0018975	0.0441	2.04	A_33_P3247057	SMIM5	small integral membrane protein 5	643008	NM_001162995	Hs.528605
254	0.0019028	0.0441	0.57	A_24_P203000	IL2RB	interleukin 2 receptor, beta	3560	NM_000878	Hs.474787	IL 2 signaling pathway, IL-2 Receptor Beta Chain in T cell Activation, Cytokine-cytokine receptor interaction, Endocytosis, Jak-STAT signaling pathway
255	0.0019309	0.0445	0.52	A_33_P3842551	IKZF2	IKAROS family zinc finger 2 (Helios)	22807	NM_001079526	Hs.604950
256	0.0019509	0.0445	1.98	A_33_P3279353	AZU1	azurocidin 1	566	NM_001700	Hs.72885
257	0.0019565	0.0445	2.6	A_24_P945059	MYCT1	myc target 1	80177	NM_025107	Hs.18160
258	0.0019648	0.0445	1.64	A_24_P115967	DAGLA	diacylglycerol lipase, alpha	747	NM_006133	Hs.241564
259	0.0019686	0.0445	1.69	A_23_P137434	RNF11	ring finger protein 11	26994	NM_014372	Hs.309641
260	0.0019713	0.0445	2.04	A_23_P362659	MYD88	myeloid differentiation primary response 88	4615	NM_001172566	Hs.82116	Inactivation of Gsk3 by AKT causes accumulation of b-catenin in Alveolar Macrophages, NFkB activation by Nontypeable Hemophilus influenzae, NF-kB Signaling Pathway, Signal transduction through IL1R, Toll-Like Receptor Pathway, African trypanosomiasis, Apoptosis, Chagas disease (American trypanosomiasis), Leishmaniasis, Malaria, Toll-like receptor signaling pathway, Toxoplasmosis
261	0.0019731	0.0445	2.42	A_23_P210210	EPAS1	endothelial PAS domain protein 1	2034	NM_001430	Hs.468410	Pathways in cancer, Renal cell carcinoma
262	0.0020063	0.0451	0.62	A_33_P3293573	VPS37D	vacuolar protein sorting 37 homolog D (S. cerevisiae)	155382	NM_001077621	Hs.647037	Endocytosis
263	0.0020158	0.0451	1.52	A_33_P3413216	TSPAN4	tetraspanin 4	7106	NM_001025234	Hs.654836
264	0.0020345	0.0453	2.29	A_23_P114947	RGS2	regulator of G-protein signaling 2	5997	NM_002923	Hs.78944
265	0.0020464	0.0453	2.24	A_33_P3371718	SAT1	spermidine/spermine N1-acetyltransferase 1	6303	NM_002970	Hs.28491	Arginine and proline metabolism, Metabolic pathways
266	0.0020495	0.0453	1.79	A_23_P346969	PIK3CB	phosphatidylinositol-4,5-bisphosphate 3-kinase, catalytic subunit beta	5291	NM_001256045	Hs.239818	Acute myeloid leukemia, Aldosterone-regulated sodium reabsorption, Amoebiasis, Apoptosis, B cell receptor signaling pathway, Bacterial invasion of epithelial cells, Carbohydrate digestion and absorption, Chagas disease (American trypanosomiasis), Chemokine signaling pathway, Chronic myeloid leukemia, Colorectal cancer, Endometrial cancer, ErbB signaling pathway, Fc epsilon RI signaling pathway, F…
267	0.0020651	0.0455	0.42	A_23_P117602	GZMB	granzyme B (granzyme 2, cytotoxic T-lymphocyte-associated serine esterase 1)	3002	NM_004131	Hs.1051	Apoptotic DNA fragmentation and tissue homeostasis, Caspase Cascade in Apoptosis, CTL mediated immune response against target cells , D4-GDI Signaling Pathway, Granzyme A mediated Apoptosis Pathway, Allograft rejection, Autoimmune thyroid disease, Graft-versus-host disease, Natural killer cell mediated cytotoxicity, Type I diabetes mellitus
268	0.00207	0.0455	1.56	A_23_P204269	USP15	ubiquitin specific peptidase 15	9958	NM_001252078	Hs.434951
269	0.0020823	0.0456	2.45	A_23_P170857	IL1RAP	interleukin 1 receptor accessory protein	3556	NM_001167928	Hs.478673	Signal transduction through IL1R, Apoptosis, Cytokine-cytokine receptor interaction
270	0.0020967	0.0457	2.36	A_23_P133133	ALPK1	alpha-kinase 1	80216	NM_001102406	Hs.652825
271	0.0021086	0.0458	1.95	A_23_P29036	IFNGR2	interferon gamma receptor 2 (interferon gamma transducer 1)	3460	NM_005534	Hs.634632	Chaperones modulate interferon Signaling Pathway, IFN gamma signaling pathway , Selective expression of chemokine receptors during T-cell polarization, Th1/Th2 Differentiation, Chagas disease (American trypanosomiasis), Cytokine-cytokine receptor interaction, Jak-STAT signaling pathway, Leishmaniasis, Natural killer cell mediated cytotoxicity, Osteoclast differentiation, Toxoplasmosis
272	0.0021519	0.0461	1.73	A_33_P3223780	LAMB2	laminin, beta 2 (laminin S)	3913	NM_002292	Hs.439726	Amoebiasis, ECM-receptor interaction, Focal adhesion, Pathways in cancer, Small cell lung cancer, Toxoplasmosis
273	0.0021556	0.0461	0.51	A_23_P376060	IKZF3	IKAROS family zinc finger 3 (Aiolos)	22806	NM_001257408	Hs.371680	IL-2 Receptor Beta Chain in T cell Activation
274	0.0021809	0.0461	2.23	A_23_P405815	PYGM	phosphorylase, glycogen, muscle	5837	NM_001164716	Hs.154084	Insulin signaling pathway, Starch and sucrose metabolism
275	0.0021835	0.0461	1.82	A_23_P8013	HIST1H2BL	histone cluster 1, H2bl	8340	NM_003519	Hs.137594	Systemic lupus erythematosus
276	0.0021883	0.0461	1.85	A_24_P287043	IFITM2	interferon induced transmembrane protein 2	10581	NM_006435	Hs.709321
277	0.0021913	0.0461	1.69	A_33_P3229241	HIST2H2BF	histone cluster 2, H2bf	440689	NM_001024599	Hs.632451	Systemic lupus erythematosus
278	0.002221	0.0461	1.78	A_23_P120153	RNF149	ring finger protein 149	284996	NM_173647	Hs.142074
279	0.0022257	0.0461	2.19	A_32_P56001	CD93	CD93 molecule	22918	NM_012072	Hs.97199
280	0.0022376	0.0461	1.84	A_23_P19987	IGF2BP3	insulin-like growth factor 2 mRNA binding protein 3	10643	NM_006547	Hs.700696
281	0.0022465	0.0461	2.2	A_23_P8281	IFNGR1	interferon gamma receptor 1	3459	NM_000416	Hs.520414	Chaperones modulate interferon Signaling Pathway, IFN gamma signaling pathway , Selective expression of chemokine receptors during T-cell polarization, Th1/Th2 Differentiation, Chagas disease (American trypanosomiasis), Cytokine-cytokine receptor interaction, Jak-STAT signaling pathway, Leishmaniasis, Natural killer cell mediated cytotoxicity, Osteoclast differentiation, Toxoplasmosis
282	0.0022504	0.0461	2.66	A_33_P3363620	TMEM91	transmembrane protein 91	641649	NM_001042595	Hs.709417
283	0.0022568	0.0461	1.76	A_23_P55020	CD300LF	CD300 molecule-like family member f	146722	NM_001289082	Hs.567706
284	0.0022604	0.0461	2.22	A_23_P161152	PDSS1	prenyl (decaprenyl) diphosphate synthase, subunit 1	23590	NM_014317	Hs.558468	Terpenoid backbone biosynthesis
285	0.0022764	0.0461	1.72	A_33_P3358295	ABTB1	ankyrin repeat and BTB (POZ) domain containing 1	80325	NM_032548	Hs.107812
286	0.0022778	0.0461	0.66	A_23_P202520	ABLIM1	actin binding LIM protein 1	3983	NM_001003407	Hs.438236	Axon guidance
287	0.0022888	0.0461	2.17	A_24_P46130	ACPP	acid phosphatase, prostate	55	NM_001099	Hs.433060	Riboflavin metabolism
288	0.0022914	0.0461	2.03	A_23_P209678	PLEK	pleckstrin	5341	NM_002664	Hs.468840
289	0.0022996	0.0461	0.44	A_33_P3337272	NRARP	NOTCH-regulated ankyrin repeat protein	441478	NM_001004354	Hs.535075
290	0.0022999	0.0461	1.75	A_23_P111054	HIST1H2BB	histone cluster 1, H2bb	3018	NM_021062	Hs.553494	Systemic lupus erythematosus
291	0.0023138	0.0461	2.01	A_23_P47410	ESAM	endothelial cell adhesion molecule	90952	NM_138961	Hs.173840	Cell adhesion molecules (CAMs), Leukocyte transendothelial migration
292	0.0023149	0.0461	1.98	A_23_P167997	HIST1H2BG	histone cluster 1, H2bg	8339	NM_003518	Hs.591809	Systemic lupus erythematosus
293	0.0023166	0.0461	1.96	A_33_P3302791	LOC730338	uncharacterized LOC730338	730338	XR_242176	Hs.640207
294	0.0023239	0.0461	1.71	A_23_P49060	SPINT1	serine peptidase inhibitor, Kunitz type 1	6692	NM_001032367	Hs.233950
295	0.0023268	0.0461	0.55	A_24_P167338	RAB30	RAB30, member RAS oncogene family	27314	NM_001286059	Hs.40758
296	0.002346	0.0461	0.58	A_23_P170186	OPLAH	5-oxoprolinase (ATP-hydrolysing)	26873	NM_017570	Hs.305882	Glutathione metabolism
297	0.0023578	0.0461	1.67	A_23_P139704	DUSP6	dual specificity phosphatase 6	1848	NM_001946	Hs.298654	Regulation of MAP Kinase Pathways Through Dual Specificity Phosphatases, MAPK signaling pathway
298	0.0023613	0.0461	1.76	A_23_P24077	C10orf54	chromosome 10 open reading frame 54	64115	NM_022153	Hs.47382
299	0.0023769	0.0461	2.31	A_23_P25994	LGMN	legumain	5641	NM_001008530	Hs.18069	Antigen processing and presentation, Lysosome
300	0.0023777	0.0461	4.13	A_23_P216282	ARHGEF10	Rho guanine nucleotide exchange factor (GEF) 10	9639	NM_014629	Hs.98594
301	0.0023802	0.0461	1.56	A_33_P3254121	RNASET2	ribonuclease T2	8635	NM_003730	Hs.529989
302	0.0023933	0.0461	2.09	A_23_P69573	GUCY1A3	guanylate cyclase 1, soluble, alpha 3	2982	NM_000856	Hs.24258	Ion Channels and Their Functional Role in Vascular Endothelium, Gap junction, Long-term depression, Purine metabolism, Salivary secretion, Vascular smooth muscle contraction
303	0.0023939	0.0461	1.65	A_33_P3240392	FOXO3	forkhead box O3	2309	NM_001455	Hs.220950	AKT Signaling Pathway, PTEN dependent cell cycle arrest and apoptosis, Role of nicotinic acetylcholine receptors in the regulation of apoptosis, The IGF-1 Receptor and Longevity, Chemokine signaling pathway, Endometrial cancer, Neurotrophin signaling pathway, Non-small cell lung cancer
304	0.0023975	0.0461	0.59	A_23_P399001	CXXC5	CXXC finger protein 5	51523	NM_016463	Hs.744933
305	0.0024081	0.0461	1.94	A_24_P365526	HCK	HCK proto-oncogene, Src family tyrosine kinase	3055	NM_001172129	Hs.655210	HIV-1 defeats host-mediated resistance by CEM15, Roles of b-arrestin-dependent Recruitment of Src Kinases in GPCR Signaling, Chemokine signaling pathway, Fc gamma R-mediated phagocytosis
306	0.0024165	0.0461	1.96	A_23_P69339	ACAA1	acetyl-CoA acyltransferase 1	30	NM_001130410	Hs.643487	Biosynthesis of unsaturated fatty acids, Fatty acid metabolism, Metabolic pathways, Peroxisome, PPAR signaling pathway, Valine, leucine and isoleucine degradation
307	0.0024193	0.0461	1.66	A_23_P200728	FCGR3A	Fc fragment of IgG, low affinity IIIa, receptor (CD16a)	2214	NM_000569	Hs.372679	Fc gamma R-mediated phagocytosis, Leishmaniasis, Natural killer cell mediated cytotoxicity, Osteoclast differentiation, Phagosome, Staphylococcus aureus infection, Systemic lupus erythematosus
308	0.0024455	0.0461	0.59	A_23_P70818	SMO	smoothened, frizzled class receptor	6608	NM_005631	Hs.437846	Sonic Hedgehog (Shh) Pathway, Basal cell carcinoma, Hedgehog signaling pathway, Pathways in cancer
309	0.0024648	0.0461	1.89	A_23_P111041	HIST1H2BI	histone cluster 1, H2bi	8346	NM_003525	Hs.553506	Systemic lupus erythematosus
310	0.0024666	0.0461	2.66	A_23_P76364	CD9	CD9 molecule	928	NM_001769	Hs.114286	Hematopoietic cell lineage
311	0.0024718	0.0461	1.94	A_23_P408996	MBOAT1	membrane bound O-acyltransferase domain containing 1	154141	NM_001080480	Hs.377830	Glycerolipid metabolism, Glycerophospholipid metabolism, Metabolic pathways
312	0.0024747	0.0461	0.66	A_23_P167509	CYFIP2	cytoplasmic FMR1 interacting protein 2	26999	NM_001037332	Hs.519702	Regulation of actin cytoskeleton
313	0.0024856	0.0461	1.66	A_33_P3303372	PARD3	par-3 family cell polarity regulator	56288	NM_001184785	Hs.131489	Adherens junction, Chemokine signaling pathway, Endocytosis, Neuroactive ligand-receptor interaction, Tight junction
314	0.0024983	0.0461	1.75	A_23_P21560	FAM49A	family with sequence similarity 49, member A	81553	NM_030797	Hs.467769
315	0.0024983	0.0461	1.77	A_33_P3413840	GK	glycerol kinase	2710	NM_000167	Hs.1466	Glycerolipid metabolism, Metabolic pathways, PPAR signaling pathway
316	0.0025067	0.0461	1.98	A_23_P121716	ANXA3	annexin A3	306	NM_005139	Hs.480042
317	0.0025095	0.0461	2.22	A_33_P3865368	LOC254896	uncharacterized LOC254896	254896	NR_046173	Hs.735240
318	0.002512	0.0461	1.8	A_23_P137948	NENF	neudesin neurotrophic factor	29937	NM_013349	Hs.461787
319	0.0025174	0.0461	1.87	A_23_P143987	ATG7	autophagy related 7	10533	NM_001136031	Hs.38032	Regulation of autophagy
320	0.0025314	0.0461	1.69	A_23_P62335	TMLHE	trimethyllysine hydroxylase, epsilon	55217	NM_001184797	Hs.133321	Lysine degradation
321	0.002532	0.0461	0.59	A_23_P37560	PEX11A	peroxisomal biogenesis factor 11 alpha	8800	NM_001271572	Hs.31034	Peroxisome
322	0.0025356	0.0461	0.58	A_24_P349002	POM121	POM121 transmembrane nucleoporin	9883	NM_001257190	Hs.655217	RNA transport
323	0.0025374	0.0461	1.55	A_33_P3277728	ITSN1	intersectin 1 (SH3 domain protein)	6453	NM_001001132	Hs.160324
324	0.0025478	0.0461	2.04	A_33_P3417452	ZGLP1	zinc finger, GATA-like protein 1	100125288	NM_001103167	Hs.709296
325	0.0025525	0.0461	1.74	A_24_P192805	CARD17	caspase recruitment domain family, member 17	440068	NM_001007232	Hs.732627
326	0.0025626	0.0461	1.92	A_23_P405295	LCE3C	late cornified envelope 3C	353144	NM_178434	Hs.490211
327	0.002563	0.0461	0.47	A_33_P3317258
328	0.0025862	0.0462	0.61	A_33_P3390576	KMT2A	lysine (K)-specific methyltransferase 2A	4297	NM_001197104	Hs.258855
329	0.0025931	0.0462	1.63	A_33_P3409062	TYROBP	TYRO protein tyrosine kinase binding protein	7305	NM_001173514	Hs.515369	Natural killer cell mediated cytotoxicity, Osteoclast differentiation
330	0.002595	0.0462	0.63	A_33_P3325349	TSPAN5	tetraspanin 5	10098	NM_005723	Hs.118118
331	0.0026018	0.0462	1.77	A_32_P42574	C1orf198	chromosome 1 open reading frame 198	84886	NM_001136494	Hs.520494
332	0.0026074	0.0462	2.21	A_24_P257416	CXCL2	chemokine (C-X-C motif) ligand 2	2920	NM_002089	Hs.75765	Chemokine signaling pathway, Cytokine-cytokine receptor interaction, NOD-like receptor signaling pathway
333	0.0026354	0.0466	1.83	A_23_P162589	VDR	vitamin D (1,25- dihydroxyvitamin D3) receptor	7421	NM_000376	Hs.524368	Control of Gene Expression by Vitamin D Receptor, Nuclear Receptors in Lipid Metabolism and Toxicity
334	0.0026485	0.0467	0.63	A_23_P100642	PNMT	phenylethanolamine N-methyltransferase	5409	NM_002686	Hs.1892	Metabolic pathways, Tyrosine metabolism
335	0.0026562	0.0467	1.83	A_23_P167983	HIST1H2AC	histone cluster 1, H2ac	8334	NM_003512	Hs.484950	Systemic lupus erythematosus
336	0.0026839	0.047	1.88	A_23_P426809	ARHGEF11	Rho guanine nucleotide exchange factor (GEF) 11	9826	NM_014784	Hs.516954	Rho cell motility signaling pathway, Vascular smooth muscle contraction
337	0.0027037	0.047	1.86	A_23_P128174	RAB3IP	RAB3A interacting protein	117177	NM_001024647	Hs.258209
338	0.0027156	0.047	1.68	A_23_P420692	PPFIA4	protein tyrosine phosphatase, receptor type, f polypeptide (PTPRF), interacting protein (liprin), alpha 4	8497	NM_015053	Hs.153648
339	0.0027315	0.047	1.77	A_23_P39237	ZFP36	ZFP36 ring finger protein	7538	NM_003407	Hs.534052
340	0.0027316	0.047	2.51	A_23_P142205	LILRA2	leukocyte immunoglobulin-like receptor, subfamily A (with TM domain), member 2	11027	NM_001130917	Hs.655593	Osteoclast differentiation
341	0.0027375	0.047	0.58	A_24_P134727	TFAM	transcription factor A, mitochondrial	7019	NM_001270782	Hs.594250	Huntington's disease
342	0.0027386	0.047	2.66	A_33_P3214334	LY6G6F	lymphocyte antigen 6 complex, locus G6F	259215	NM_001003693	Hs.591794
343	0.0027406	0.047	1.7	A_33_P3702055	SLC11A1	solute carrier family 11 (proton-coupled divalent metal ion transporter), member 1	6556	NM_000578	Hs.591607	Lysosome
344	0.0027534	0.047	1.84	A_24_P348989	LILRA1	leukocyte immunoglobulin-like receptor, subfamily A (with TM domain), member 1	11024	NM_001278318	Hs.710507	Osteoclast differentiation
345	0.0027538	0.047	1.77	A_23_P3368	FURIN	furin (paired basic amino acid cleaving enzyme)	5045	NM_001289823	Hs.513153	Proteolysis and Signaling Pathway of Notch
346	0.0027716	0.047	1.8	A_23_P206396	CKLF	chemokine-like factor	51192	NM_001040138	Hs.15159
347	0.0027717	0.047	1.58	A_23_P121564	GUCY1B3	guanylate cyclase 1, soluble, beta 3	2983	NM_000857	Hs.77890	Ion Channels and Their Functional Role in Vascular Endothelium, Gap junction, Long-term depression, Purine metabolism, Salivary secretion, Vascular smooth muscle contraction
348	0.002779	0.047	0.6	A_23_P253317	GPR171	G protein-coupled receptor 171	29909	NM_013308	Hs.549152
349	0.0027846	0.047	1.66	A_23_P147431	LYN	LYN proto-oncogene, Src family tyrosine kinase	4067	NM_001111097	Hs.491767	BCR Signaling Pathway, Eph Kinases and ephrins support platelet aggregation, Fc Epsilon Receptor I Signaling in Mast Cells, Phosphoinositides and their downstream targets., B cell receptor signaling pathway, Chemokine signaling pathway, Epithelial cell signaling in Helicobacter pylori infection, Fc epsilon RI signaling pathway, Fc gamma R-mediated phagocytosis, Long-term depression
350	0.0028076	0.0472	2.44	A_23_P166686	AMOTL2	angiomotin like 2	51421	NM_001278683	Hs.426312
351	0.0028362	0.0475	1.9	A_23_P93180	HIST1H2BC	histone cluster 1, H2bc	8347	NM_003526	Hs.658713	Systemic lupus erythematosus
352	0.0028391	0.0475	2.43	A_24_P12690	IDO2	indoleamine 2,3-dioxygenase 2	169355	NM_194294	Hs.676257	African trypanosomiasis, Metabolic pathways, Tryptophan metabolism
353	0.002859	0.0476	1.67	A_33_P3362321	FHL2	four and a half LIM domains 2	2274	NM_001039492	Hs.443687	Hypoxia and p53 in the Cardiovascular system, Osteoclast differentiation
354	0.0028715	0.0476	2.07	A_23_P67932	CXCR1	chemokine (C-X-C motif) receptor 1	3577	NM_000634	Hs.194778	Chemokine signaling pathway, Cytokine-cytokine receptor interaction, Endocytosis, Epithelial cell signaling in Helicobacter pylori infection
355	0.0029162	0.0476	1.81	A_33_P3415092	CLCN5	chloride channel, voltage-sensitive 5	1184	NM_000084	Hs.166486
356	0.0029252	0.0476	1.73	A_23_P23443	EFHD2	EF-hand domain family, member D2	79180	NM_024329	Hs.465374
357	0.002929	0.0476	1.66	A_24_P684186	EMB	embigin	133418	NM_198449	Hs.561411
358	0.002936	0.0476	2.65	A_23_P104464	ALOX5	arachidonate 5-lipoxygenase	240	NM_000698	Hs.89499	Eicosanoid Metabolism, Arachidonic acid metabolism, Metabolic pathways, Toxoplasmosis
359	0.002937	0.0476	1.69	A_24_P158946	FGD4	FYVE, RhoGEF and PH domain containing 4	121512	NM_139241	Hs.117835
360	0.0029386	0.0476	1.89	A_23_P158725	SLC16A3	solute carrier family 16 (monocarboxylate transporter), member 3	9123	NM_001042422	Hs.500761
361	0.0029427	0.0476	0.61	A_23_P375566	STXBP4	syntaxin binding protein 4	252983	NM_178509	Hs.35199
362	0.0029562	0.0476	1.97	A_23_P165007	RASGRP4	RAS guanyl releasing protein 4	115727	NM_001146202	Hs.130434	MAPK signaling pathway
363	0.002976	0.0476	2.01	A_23_P211445	LIMK2	LIM domain kinase 2	3985	NM_001031801	Hs.474596	Axon guidance, Fc gamma R-mediated phagocytosis, Regulation of actin cytoskeleton
364	0.0029999	0.0476	1.84	A_23_P127013	TCF7L2	transcription factor 7-like 2 (T-cell specific, HMG-box)	6934	NM_001146274	Hs.593995	Acute myeloid leukemia, Adherens junction, Arrhythmogenic right ventricular cardiomyopathy (ARVC), Basal cell carcinoma, Colorectal cancer, Endometrial cancer, Melanogenesis, Pathways in cancer, Prostate cancer, Thyroid cancer, Wnt signaling pathway
365	0.0030011	0.0476	1.7	A_33_P3236798	SRMS	src-related kinase lacking C-terminal regulatory tyrosine and N-terminal myristylation sites	6725	NM_080823
366	0.0030024	0.0476	0.58	A_33_P3849600
367	0.0030118	0.0476	0.62	A_24_P10214	STXBP6	syntaxin binding protein 6 (amisyn)	29091	NM_014178	Hs.508958
368	0.0030228	0.0476	2.06	A_23_P141394	WIPI1	WD repeat domain, phosphoinositide interacting 1	55062	NM_017983	Hs.463964
369	0.0030248	0.0476	1.73	A_23_P21134	DDIT3	DNA-damage-inducible transcript 3	1649	NM_001195053	Hs.505777	p38 MAPK Signaling Pathway , MAPK signaling pathway, Protein processing in endoplasmic reticulum
370	0.0030251	0.0476	1.69	A_23_P30666	TNFRSF21	tumor necrosis factor receptor superfamily, member 21	27242	NM_014452	Hs.443577	Cytokine-cytokine receptor interaction
371	0.0030291	0.0476	2.21	A_23_P351275	UPP1	uridine phosphorylase 1	7378	NM_001287426	Hs.488240	Drug metabolism - other enzymes, Metabolic pathways, Pyrimidine metabolism
372	0.0030307	0.0476	1.99	A_23_P41854	CARD6	caspase recruitment domain family, member 6	84674	NM_032587	Hs.200242	NOD-like receptor signaling pathway
373	0.0030325	0.0476	2.17	A_23_P159110	SLC35E3	solute carrier family 35, member E3	55508	NM_018656	Hs.506011
374	0.0030364	0.0476	1.78	A_23_P320113	SRXN1	sulfiredoxin 1	140809	NM_080725	Hs.516830
375	0.0030404	0.0476	1.78	A_23_P159839	C1GALT1C1	C1GALT1-specific chaperone 1	29071	NM_001011551	Hs.643920	Metabolic pathways, Mucin type O-Glycan biosynthesis
376	0.003045	0.0476	2.33	A_23_P48029	CLEC4A	C-type lectin domain family 4, member A	50856	NM_016184	Hs.504657
377	0.0030528	0.0476	1.76	A_23_P59045	HIST1H2AE	histone cluster 1, H2ae	3012	NM_021052	Hs.121017	Systemic lupus erythematosus
378	0.0030582	0.0476	2.37	A_33_P3304060	LINC00575	long intergenic non-protein coding RNA 575	439934	NM_001033661	Hs.457189
379	0.0030887	0.0479	1.94	A_24_P146211	HIST1H2BD	histone cluster 1, H2bd	3017	NM_021063	Hs.591797	Systemic lupus erythematosus
380	0.0030918	0.0479	2.01	A_23_P137016	SAT1	spermidine/spermine N1-acetyltransferase 1	6303	NM_002970	Hs.28491	Arginine and proline metabolism, Metabolic pathways
381	0.0030993	0.0479	1.74	A_33_P3713357	ALCAM	activated leukocyte cell adhesion molecule	214	NM_001243280	Hs.591293	Cell adhesion molecules (CAMs)
382	0.0031117	0.0479	0.68	A_23_P201731	TRAF5	TNF receptor-associated factor 5	7188	NM_001033910	Hs.523930	Pathways in cancer, Small cell lung cancer
383	0.0031398	0.0481	0.53	A_23_P130836	GZMM	granzyme M (lymphocyte met-ase 1)	3004	NM_001258351	Hs.465511
384	0.0031506	0.0481	1.61	A_23_P407614	PYDC1	PYD (pyrin domain) containing 1	260434	NM_152901	Hs.58314	NOD-like receptor signaling pathway
385	0.0031531	0.0481	1.86	A_23_P306105	GALNT1	polypeptide N-acetylgalactosaminyltransferase 1	2589	NM_020474	Hs.514806	Metabolic pathways, Mucin type O-Glycan biosynthesis
386	0.0031558	0.0481	1.65	A_23_P61823	RAB24	RAB24, member RAS oncogene family	53917	NM_001031677	Hs.16258
387	0.0031999	0.0485	1.77	A_23_P366216	HIST1H2BH	histone cluster 1, H2bh	8345	NM_003524	Hs.247815	Systemic lupus erythematosus
388	0.0032006	0.0485	2.6	A_24_P47182	VCL	vinculin	7414	NM_003373	Hs.643896	Cell to Cell Adhesion Signaling, Integrin Signaling Pathway, Rho cell motility signaling pathway, Adherens junction, Amoebiasis, Bacterial invasion of epithelial cells, Focal adhesion, Leukocyte transendothelial migration, Regulation of actin cytoskeleton, Shigellosis
389	0.0032266	0.0486	1.98	A_23_P414273	SMIM3	small integral membrane protein 3	85027	NM_032947	Hs.29444
390	0.0032394	0.0486	1.71	A_24_P381604	ITM2B	integral membrane protein 2B	9445	NM_021999	Hs.643683
391	0.0032424	0.0486	1.54	A_24_P379165	FOXO4	forkhead box O4	4303	NM_001170931	Hs.584654	AKT Signaling Pathway, Ras Signaling Pathway
392	0.003254	0.0486	2.17	A_33_P3317005	SLC11A1	solute carrier family 11 (proton-coupled divalent metal ion transporter), member 1	6556	NM_000578	Hs.591607	Lysosome
393	0.0032608	0.0486	0.32	A_23_P66881	RGS9	regulator of G-protein signaling 9	8787	NM_001081955	Hs.664380	Phototransduction
394	0.0032693	0.0486	2.1	A_24_P766716	CMKLR1	chemokine-like receptor 1	1240	NM_001142343	Hs.197143
395	0.0032756	0.0486	2.21	A_23_P112026	IDO1	indoleamine 2,3-dioxygenase 1	3620	NM_002164	Hs.840	African trypanosomiasis, Metabolic pathways, Tryptophan metabolism
396	0.0032788	0.0486	1.48	A_33_P3489646	SPI1	Spi-1 proto-oncogene	6688	NM_001080547	Hs.502511	Acute myeloid leukemia, Osteoclast differentiation, Pathways in cancer
397	0.003287	0.0486	2.51	A_33_P3396389	IL1R1	interleukin 1 receptor, type I	3554	NM_000877	Hs.701982	NF-kB Signaling Pathway, Signal transduction through IL1R, Amoebiasis, Apoptosis, Cytokine-cytokine receptor interaction, Hematopoietic cell lineage, MAPK signaling pathway, Osteoclast differentiation
398	0.0032893	0.0486	2.02	A_23_P58266	S100P	S100 calcium binding protein P	6286	NM_005980	Hs.2962
399	0.0033011	0.0487	0.62	A_32_P128310	CDKAL1	CDK5 regulatory subunit associated protein 1-like 1	54901	NM_017774	Hs.657604
400	0.0033279	0.0489	1.81	A_33_P3215948	MPZL2	myelin protein zero-like 2	10205	NM_005797	Hs.116651
401	0.0033323	0.0489	1.62	A_33_P3334185	AGTPBP1	ATP/GTP binding protein 1	23287	NM_001286715	Hs.719980
402	0.0033503	0.049	2.08	A_32_P10396	WDFY3	WD repeat and FYVE domain containing 3	23001	NM_014991	Hs.480116
403	0.0033644	0.0491	1.85	A_23_P349083	FCHO2	FCH domain only 2	115548	NM_001146032	Hs.165762
404	0.0033794	0.0492	0.61	A_33_P3408655	CD2	CD2 molecule	914	NM_001767	Hs.523500	Dendritic cells in regulating TH1 and TH2 Development, IL 17 Signaling Pathway, NO2-dependent IL 12 Pathway in NK cells, Stathmin and breast cancer resistance to antimicrotubule agents, T Cytotoxic Cell Surface Molecules, T Helper Cell Surface Molecules, Cell adhesion molecules (CAMs), Hematopoietic cell lineage
405	0.0034498	0.0501	1.65	A_33_P3375665	FOXO3	forkhead box O3	2309	NM_001455	Hs.220950	AKT Signaling Pathway, PTEN dependent cell cycle arrest and apoptosis, Role of nicotinic acetylcholine receptors in the regulation of apoptosis, The IGF-1 Receptor and Longevity, Chemokine signaling pathway, Endometrial cancer, Neurotrophin signaling pathway, Non-small cell lung cancer
406	0.0034643	0.0502	1.76	A_33_P3327592	RNF13	ring finger protein 13	11342	NM_007282	Hs.12333
407	0.0034745	0.0502	1.7	A_33_P3398809	MRRF	mitochondrial ribosome recycling factor	92399	NM_001173512	Hs.368011
408	0.003484	0.0502	1.9	A_24_P274615	ARRDC3	arrestin domain containing 3	57561	NM_020801	Hs.24684
409	0.0034985	0.0502	1.9	A_24_P192914	AMICA1	adhesion molecule, interacts with CXADR antigen 1	120425	NM_001098526	Hs.16291
410	0.0034991	0.0502	2.7	A_24_P68908	LOC344887	NmrA-like family domain containing 1 pseudogene	344887	NR_033752	Hs.128803
411	0.0035107	0.0503	0.55	A_23_P357717	TCL1A	T-cell leukemia/lymphoma 1A	8115	NM_001098725	Hs.2484
412	0.0035396	0.0503	1.88	A_23_P200126	MKNK1	MAP kinase interacting serine/threonine kinase 1	8569	NM_001135553	Hs.371594	Erk1/Erk2 Mapk Signaling pathway, MAPKinase Signaling Pathway, mTOR Signaling Pathway, p38 MAPK Signaling Pathway , Regulation of eIF4e and p70 S6 Kinase, Insulin signaling pathway, MAPK signaling pathway
413	0.0035484	0.0503	2.01	A_24_P362904	PFKFB4	6-phosphofructo-2-kinase/fructose-2,6-biphosphatase 4	5210	NM_004567	Hs.476217	Fructose and mannose metabolism
414	0.0035579	0.0503	1.9	A_33_P3211432	NCF1	neutrophil cytosolic factor 1	653361	NM_000265	Hs.647047	fMLP induced chemokine gene expression in HMC-1 cells, Chemokine signaling pathway, Fc gamma R-mediated phagocytosis, Leishmaniasis, Leukocyte transendothelial migration, Osteoclast differentiation, Phagosome
415	0.0035681	0.0503	0.4	A_33_P3376131	NT5DC4	5'-nucleotidase domain containing 4	284958	XM_001716359	Hs.589714
416	0.0035692	0.0503	1.85	A_23_P42746	NCF1	neutrophil cytosolic factor 1	653361	NM_000265	Hs.647047	fMLP induced chemokine gene expression in HMC-1 cells, Chemokine signaling pathway, Fc gamma R-mediated phagocytosis, Leishmaniasis, Leukocyte transendothelial migration, Osteoclast differentiation, Phagosome
417	0.0035868	0.0503	1.67	A_32_P46981	HSBP1L1	heat shock factor binding protein 1-like 1	440498	NM_001136180	Hs.191582
418	0.0035879	0.0503	1.83	A_24_P3783	HIST1H2BM	histone cluster 1, H2bm	8342	NM_003521	Hs.182432	Systemic lupus erythematosus
419	0.0035889	0.0503	1.68	A_33_P3636080	MLH3	mutL homolog 3	27030	NM_001040108	Hs.436650	Mismatch repair
420	0.0035999	0.0503	1.9	A_24_P159434	CD300A	CD300a molecule	11314	NM_001256841	Hs.9688
421	0.003609	0.0503	2.23	A_23_P134176	SOD2	superoxide dismutase 2, mitochondrial	6648	NM_000636	Hs.487046	Erythropoietin mediated neuroprotection through NF-kB, The IGF-1 Receptor and Longevity, Huntington's disease, Peroxisome
422	0.0036127	0.0503	0.63	A_23_P40880	CMTM8	CKLF-like MARVEL transmembrane domain containing 8	152189	NM_178868	Hs.154986
423	0.0036135	0.0503	2.28	A_33_P3276713	HGF	hepatocyte growth factor (hepapoietin A; scatter factor)	3082	NM_000601	Hs.396530	Signaling of Hepatocyte Growth Factor Receptor, Cytokine-cytokine receptor interaction, Focal adhesion, Malaria, Melanoma, Pathways in cancer, Renal cell carcinoma
424	0.0036236	0.0503	1.76	A_24_P71373	SLC9A1	solute carrier family 9, subfamily A (NHE1, cation proton antiporter 1), member 1	6548	NM_003047	Hs.91389	Bile secretion, Cardiac muscle contraction, Gastric acid secretion, Pancreatic secretion, Regulation of actin cytoskeleton, Salivary secretion
425	0.0036391	0.0503	1.8	A_23_P9293	TJP2	tight junction protein 2	9414	NM_001170414	Hs.50382	Tight junction, Vibrio cholerae infection
426	0.0036476	0.0503	0.62	A_33_P3231120	CASD1	CAS1 domain containing 1	64921	NM_022900	Hs.260041
427	0.0036518	0.0503	1.9	A_24_P325520	SORT1	sortilin 1	6272	NM_001205228	Hs.485195	Lysosome, Neurotrophin signaling pathway
428	0.003657	0.0503	0.68	A_32_P135091	RBM41	RNA binding motif protein 41	55285	NM_001171080	Hs.139053
429	0.0037075	0.0508	1.58	A_33_P3250555	LOC102723882	uncharacterized LOC102723882	102723882	XR_426049
430	0.0037222	0.0508	1.87	A_24_P365901	TSPAN33	tetraspanin 33	340348	NM_178562	Hs.27267
431	0.0037282	0.0508	2.07	A_24_P152325
432	0.0037283	0.0508	1.65	A_33_P3369393	NCF1	neutrophil cytosolic factor 1	653361	NM_000265	Hs.647047	fMLP induced chemokine gene expression in HMC-1 cells, Chemokine signaling pathway, Fc gamma R-mediated phagocytosis, Leishmaniasis, Leukocyte transendothelial migration, Osteoclast differentiation, Phagosome
433	0.0037813	0.0514	0.55	A_33_P3398951
434	0.003809	0.0514	1.53	A_24_P69538	TLR4	toll-like receptor 4	7099	NM_003266	Hs.174312	Amoebiasis, Chagas disease (American trypanosomiasis), Leishmaniasis, Malaria, Pathogenic Escherichia coli infection, Phagosome, Rheumatoid arthritis, Toll-like receptor signaling pathway, Toxoplasmosis
435	0.0038098	0.0514	1.63	A_24_P301557	LPIN2	lipin 2	9663	NM_014646	Hs.132342
436	0.0038372	0.0514	1.76	A_24_P364807	LPCAT2	lysophosphatidylcholine acyltransferase 2	54947	NM_017839	Hs.460857	Ether lipid metabolism, Glycerophospholipid metabolism, Metabolic pathways
437	0.0038378	0.0514	1.98	A_24_P15502
438	0.003847	0.0514	1.7	A_33_P3281795	MGLL	monoglyceride lipase	11343	NM_001003794	Hs.277035	Glycerolipid metabolism, Metabolic pathways
439	0.0038523	0.0514	0.53	A_24_P191664	GOLIM4	golgi integral membrane protein 4	27333	NM_014498	Hs.143600
440	0.0038557	0.0514	2.05	A_23_P207058	SOCS3	suppressor of cytokine signaling 3	9021	NM_003955	Hs.527973	IL-2 Receptor Beta Chain in T cell Activation, IL22 Soluble Receptor Signaling Pathway , Adipocytokine signaling pathway, Hepatitis C, Insulin signaling pathway, Jak-STAT signaling pathway, Osteoclast differentiation, Type II diabetes mellitus, Ubiquitin mediated proteolysis
441	0.0038638	0.0514	2.05	A_23_P110473	NAIP	NLR family, apoptosis inhibitory protein	4671	NM_004536	Hs.654500	NOD-like receptor signaling pathway
442	0.0038732	0.0514	1.67	A_33_P3231414	LILRB1	leukocyte immunoglobulin-like receptor, subfamily B (with TM and ITIM domains), member 1	10859	NM_001081637	Hs.667388	Osteoclast differentiation
443	0.0038734	0.0514	1.92	A_33_P3711933	ARHGAP42	Rho GTPase activating protein 42	143872	NM_152432	Hs.741465
444	0.0038768	0.0514	2.27	A_23_P416581	GNAZ	guanine nucleotide binding protein (G protein), alpha z polypeptide	2781	NM_002073	Hs.584760	Long-term depression
445	0.0038848	0.0514	1.8	A_23_P17345	MAFB	v-maf avian musculoaponeurotic fibrosarcoma oncogene homolog B	9935	NM_005461	Hs.169487
446	0.0039233	0.0514	0.49	A_33_P3229789
447	0.0039245	0.0514	0.59	A_23_P207564	CCL4L2	chemokine (C-C motif) ligand 4-like 2	9560	NM_001001435	Hs.515183	Chemokine signaling pathway, Cytokine-cytokine receptor interaction, Cytosolic DNA-sensing pathway
448	0.003925	0.0514	0.7	A_23_P500861	SYNE1	spectrin repeat containing, nuclear envelope 1	23345	NM_001099267	Hs.12967
449	0.0039388	0.0514	2	A_23_P129486	MSRB1	methionine sulfoxide reductase B1	51734	NM_016332	Hs.655346
450	0.003942	0.0514	1.57	A_23_P90311	TICAM1	toll-like receptor adaptor molecule 1	148022	NM_014261	Hs.29344	Chagas disease (American trypanosomiasis), Hepatitis C, Toll-like receptor signaling pathway
451	0.0039455	0.0514	1.81	A_23_P121064	PTX3	pentraxin 3, long	5806	NM_002852	Hs.591286
452	0.0039493	0.0514	0.54	A_23_P162874	HSP90AA1	heat shock protein 90kDa alpha (cytosolic), class A member 1	3320	NM_001017963	Hs.525600	Actions of Nitric Oxide in the Heart, Ahr Signal Transduction Pathway, AKT Signaling Pathway, Corticosteroids and cardioprotection, Hypoxia and p53 in the Cardiovascular system, Hypoxia-Inducible Factor in the Cardiovascular System, Mechanism of Gene Regulation by Peroxisome Proliferators via PPARa(alpha), Telomeres, Telomerase, Cellular Aging, and Immortality, Antigen processing and presentation…
453	0.0039546	0.0514	1.6	A_23_P428184	HIST1H2AD	histone cluster 1, H2ad	3013	NM_021065	Hs.626666	Systemic lupus erythematosus
454	0.0039794	0.0515	2.06	A_23_P214330	SERPINB1	serpin peptidase inhibitor, clade B (ovalbumin), member 1	1992	NM_030666	Hs.381167	Amoebiasis
455	0.0039841	0.0515	1.84	A_33_P3229083	HIST1H2BK	histone cluster 1, H2bk	85236	NM_080593	Hs.437275	Systemic lupus erythematosus
456	0.0039877	0.0515	1.57	A_33_P3383233	NDRG2	NDRG family member 2	57447	NM_001282211	Hs.525205
457	0.0039984	0.0515	0.64	A_23_P404494	IL7R	interleukin 7 receptor	3575	NM_002185	Hs.591742	IL-7 Signal Transduction, Cytokine-cytokine receptor interaction, Hematopoietic cell lineage, Jak-STAT signaling pathway, Primary immunodeficiency
458	0.0040223	0.0516	4.01	A_24_P66027	APOBEC3B	apolipoprotein B mRNA editing enzyme, catalytic polypeptide-like 3B	9582	NM_001270411	Hs.226307
459	0.0040252	0.0516	1.78	A_23_P122915	BRI3	brain protein I3	25798	NM_001159491	Hs.567438
460	0.0040632	0.0519	0.6	A_24_P50818	GTF3C3	general transcription factor IIIC, polypeptide 3, 102kDa	9330	NM_001206774	Hs.470996	RNA polymerase III transcription
461	0.0040705	0.0519	1.49	A_33_P3334102	ARHGAP27	Rho GTPase activating protein 27	201176	NM_001159330	Hs.205326
462	0.0040955	0.0519	0.66	A_23_P136405	PDCD1	programmed cell death 1	5133	NM_005018	Hs.158297	Cell adhesion molecules (CAMs), T cell receptor signaling pathway
463	0.0041037	0.0519	1.63	A_23_P111037	HIST1H3A	histone cluster 1, H3a	8350	NM_003529	Hs.546315	Systemic lupus erythematosus
464	0.0041212	0.0519	1.91	A_24_P82419	H3F3C	H3 histone, family 3C	440093	NM_001013699	Hs.448697	Systemic lupus erythematosus
465	0.0041236	0.0519	0.56	A_23_P37415	SECISBP2L	SECIS binding protein 2-like	9728	NM_001193489	Hs.9997
466	0.0041339	0.0519	2.38	A_23_P360240	MYEOV	myeloma overexpressed	26579	NM_001293291	Hs.523848
467	0.004163	0.0519	1.69	A_23_P139722	TNFRSF1A	tumor necrosis factor receptor superfamily, member 1A	7132	NM_001065	Hs.279594	Acetylation and Deacetylation of RelA in The Nucleus, Ceramide Signaling Pathway, Chaperones modulate interferon Signaling Pathway, HIV-I Nef: negative effector of Fas and TNF, Keratinocyte Differentiation, NF-kB Signaling Pathway, Regulation of transcriptional activity by PML, SODD/TNFR1 Signaling Pathway, TNF/Stress Related Signaling, TNFR1 Signaling Pathway, Adipocytokine signaling pathway, Al…
468	0.0041758	0.0519	1.51	A_23_P157809	PTGR1	prostaglandin reductase 1	22949	NM_001146108	Hs.584864
469	0.0041806	0.0519	1.99	A_24_P236799	RAB31	RAB31, member RAS oncogene family	11031	NM_006868	Hs.99528	Endocytosis
470	0.0041826	0.0519	0.65	A_23_P201319	DISP1	dispatched homolog 1 (Drosophila)	84976	NM_032890	Hs.528817
471	0.0041873	0.0519	1.6	A_23_P49816	ADAP2	ArfGAP with dual PH domains 2	55803	NM_018404	Hs.514063
472	0.0042107	0.0519	1.82	A_33_P3407344	CEP85L	centrosomal protein 85kDa-like	387119	NM_001042475	Hs.656959
473	0.004216	0.0519	1.71	A_33_P3284463	ASAH1	N-acylsphingosine amidohydrolase (acid ceramidase) 1	427	NM_001127505	Hs.527412	Phospholipids as signalling intermediaries, Lysosome, Metabolic pathways, Sphingolipid metabolism
474	0.0042292	0.0519	1.81	A_33_P3299898	CTSLP2	cathepsin L pseudogene 2	1517	NR_033407	Hs.568350
475	0.0042372	0.0519	1.94	A_33_P3264846	SAMD9L	sterile alpha motif domain containing 9-like	219285	NM_152703	Hs.489118
476	0.0042373	0.0519	1.64	A_33_P3212615	TFPI	tissue factor pathway inhibitor (lipoprotein-associated coagulation inhibitor)	7035	NM_001032281	Hs.516578	Acute Myocardial Infarction, Extrinsic Prothrombin Activation Pathway, Complement and coagulation cascades
477	0.0042405	0.0519	1.82	A_23_P33723	CD163	CD163 molecule	9332	NM_004244	Hs.504641
478	0.004246	0.0519	1.79	A_23_P371824	TUFT1	tuftelin 1	7286	NM_001126337	Hs.489922
479	0.0042484	0.0519	1.64	A_23_P89941	CDKN2D	cyclin-dependent kinase inhibitor 2D (p19, inhibits CDK4)	1032	NM_001800	Hs.435051	Cell Cycle: G2/M Checkpoint, Cyclins and Cell Cycle Regulation, Cell cycle
480	0.0042491	0.0519	1.85	A_33_P3251093	SLC36A1	solute carrier family 36 (proton/amino acid symporter), member 1	206358	NM_078483	Hs.269004	Protein digestion and absorption
481	0.0042747	0.0519	1.83	A_33_P3224803	NCF1	neutrophil cytosolic factor 1	653361	NM_000265	Hs.647047	fMLP induced chemokine gene expression in HMC-1 cells, Chemokine signaling pathway, Fc gamma R-mediated phagocytosis, Leishmaniasis, Leukocyte transendothelial migration, Osteoclast differentiation, Phagosome
482	0.004276	0.0519	1.82	A_23_P53557	LTBR	lymphotoxin beta receptor (TNFR superfamily, member 3)	4055	NM_001270987	Hs.1116	Cytokine-cytokine receptor interaction, Intestinal immune network for IgA production
483	0.0042939	0.0519	2.47	A_23_P90497	LILRA4	leukocyte immunoglobulin-like receptor, subfamily A (with TM domain), member 4	23547	NM_012276	Hs.406708	Osteoclast differentiation
484	0.0042989	0.0519	0.61	A_33_P3243069	KIAA0040	KIAA0040	9674	NM_001162893	Hs.518138
485	0.0043018	0.0519	1.51	A_33_P3351180
486	0.0043027	0.0519	0.58	A_33_P3350374	FAM213A	family with sequence similarity 213, member A	84293	NM_001243778	Hs.500333
487	0.0043155	0.0519	0.63	A_23_P103361	LCK	LCK proto-oncogene, Src family tyrosine kinase	3932	NM_001042771	Hs.470627	Activation of Csk by cAMP-dependent Protein Kinase Inhibits Signaling through the T Cell Receptor, IL 2 signaling pathway, IL-7 Signal Transduction, Lck and Fyn tyrosine kinases in initiation of TCR Activation, T Cell Receptor Signaling Pathway, The Co-Stimulatory Signal During T-cell Activation, Natural killer cell mediated cytotoxicity, Osteoclast differentiation, Primary immunodeficiency, T ce…
488	0.0043203	0.0519	2.13	A_23_P397391	FFAR2	free fatty acid receptor 2	2867	NM_005306	Hs.248056
489	0.0043246	0.0519	1.97	A_24_P319364	F11R	F11 receptor	50848	NM_016946	Hs.517293	Cell adhesion molecules (CAMs), Epithelial cell signaling in Helicobacter pylori infection, Leukocyte transendothelial migration, Tight junction
490	0.0043315	0.0519	1.85	A_23_P7791	OGFRL1	opioid growth factor receptor-like 1	79627	NM_024576	Hs.648434
491	0.0043315	0.0519	1.53	A_23_P19291	TUBB2A	tubulin, beta 2A class IIa	7280	NM_001069	Hs.654543	Gap junction, Pathogenic Escherichia coli infection, Phagosome
492	0.0043592	0.0521	1.66	A_23_P324718	SYNJ1	synaptojanin 1	8867	NM_001160302	Hs.473632	Endocytotic role of NDK, Phosphins and Dynamin, Inositol phosphate metabolism, Metabolic pathways, Phosphatidylinositol signaling system
493	0.0043747	0.0521	0.6	A_23_P26124	RORA	RAR-related orphan receptor A	6095	NM_002943	Hs.560343	Circadian rhythm - mammal
494	0.0043951	0.0521	1.48	A_24_P63030	SFXN5	sideroflexin 5	94097	NM_144579	Hs.368171
495	0.0044262	0.0521	0.65	A_33_P3251685	PDP2	pyruvate dehyrogenase phosphatase catalytic subunit 2	57546	NM_020786	Hs.632214
496	0.0044284	0.0521	1.71	A_23_P145238	HIST1H2BK	histone cluster 1, H2bk	85236	NM_080593	Hs.437275	Systemic lupus erythematosus
497	0.0044411	0.0521	1.75	A_33_P3737504	DAPK1	death-associated protein kinase 1	1612	NM_001288729	Hs.380277	Bladder cancer, Pathways in cancer
498	0.0044478	0.0521	0.51	A_23_P39386	HCST	hematopoietic cell signal transducer	10870	NM_001007469	Hs.117339	Natural killer cell mediated cytotoxicity
499	0.0044611	0.0521	1.64	A_23_P129144	MYZAP	myocardial zonula adherens protein	100820829	NM_001018100	Hs.437256
500	0.0044613	0.0521	1.57	A_33_P3389653	PDE4D	phosphodiesterase 4D, cAMP-specific	5144	NM_001104631	Hs.117545	Purine metabolism
501	0.0044618	0.0521	0.64	A_23_P138125	FAIM3	Fas apoptotic inhibitory molecule 3	9214	NM_001142472	Hs.58831
502	0.0044639	0.0521	1.75	A_33_P3371727	SAT1	spermidine/spermine N1-acetyltransferase 1	6303	NM_002970	Hs.28491	Arginine and proline metabolism, Metabolic pathways
503	0.0044667	0.0521	1.86	A_23_P110212	ACSL1	acyl-CoA synthetase long-chain family member 1	2180	NM_001286708	Hs.406678	Adipocytokine signaling pathway, Fatty acid metabolism, Metabolic pathways, Peroxisome, PPAR signaling pathway
504	0.0044677	0.0521	1.79	A_33_P3252394	GADD45G	growth arrest and DNA-damage-inducible, gamma	10912	NM_006705	Hs.9701	Cell cycle, MAPK signaling pathway, p53 signaling pathway
505	0.0045141	0.0521	1.68	A_24_P40529	TMLHE	trimethyllysine hydroxylase, epsilon	55217	NM_001184797	Hs.133321	Lysine degradation
506	0.0045203	0.0521	0.67	A_23_P27381	TSHZ1	teashirt zinc finger homeobox 1	10194	NM_005786	Hs.284217
507	0.0045207	0.0521	1.78	A_23_P54770	APOBR	apolipoprotein B receptor	55911	NM_018690	Hs.200333
508	0.0045285	0.0521	1.79	A_23_P1602	CDC42EP2	CDC42 effector protein (Rho GTPase binding) 2	10435	NM_006779	Hs.343380
509	0.0045412	0.0521	1.47	A_33_P3391496
510	0.0045569	0.0521	0.68	A_33_P3241021	CD69	CD69 molecule	969	NM_001781	Hs.208854
511	0.0045613	0.0521	2.06	A_32_P100439	MTURN	maturin, neural progenitor differentiation regulator homolog (Xenopus)	222166	NM_152793	Hs.200100
512	0.0045631	0.0521	2.03	A_33_P3398693	MFSD2B	major facilitator superfamily domain containing 2B	388931	NM_001080473	Hs.407482
513	0.0045676	0.0521	1.51	A_23_P106773	SULT1A2	sulfotransferase family, cytosolic, 1A, phenol-preferring, member 2	6799	NM_001054	Hs.546304	Sulfur metabolism
514	0.0045796	0.0521	1.9	A_23_P115608	ARHGAP21	Rho GTPase activating protein 21	57584	NM_020824	Hs.524195
515	0.0045837	0.0521	1.75	A_24_P172481	TRIM22	tripartite motif containing 22	10346	NM_001199573	Hs.501778
516	0.0045912	0.0521	1.76	A_24_P114249	GALNT3	polypeptide N-acetylgalactosaminyltransferase 3	2591	NM_004482	Hs.170986	Metabolic pathways, Mucin type O-Glycan biosynthesis
517	0.0046001	0.0521	1.77	A_24_P223124	FNDC3B	fibronectin type III domain containing 3B	64778	NM_001135095	Hs.744888
518	0.0046036	0.0521	1.89	A_23_P14174	TNFSF13B	tumor necrosis factor (ligand) superfamily, member 13b	10673	NM_001145645	Hs.525157	TACI and BCMA stimulation of B cell immune responses., Cytokine-cytokine receptor interaction, Intestinal immune network for IgA production, Rheumatoid arthritis
519	0.004616	0.0521	1.81	A_23_P145863	S100A11	S100 calcium binding protein A11	6282	NM_005620	Hs.417004
520	0.0046161	0.0521	0.58	A_33_P3367471	PLEKHG1	pleckstrin homology domain containing, family G (with RhoGef domain) member 1	57480	NM_001029884	Hs.189781
521	0.004622	0.0521	0.65	A_23_P373464	AFF3	AF4/FMR2 family, member 3	3899	NM_001025108	Hs.444414
522	0.0046254	0.0521	1.84	A_23_P420863	NOD2	nucleotide-binding oligomerization domain containing 2	64127	NM_001293557	Hs.592072	NOD-like receptor signaling pathway, Shigellosis
523	0.0046493	0.0523	1.95	A_23_P126593	S100A11	S100 calcium binding protein A11	6282	NM_005620	Hs.417004
524	0.0046703	0.0523	0.54	A_33_P3408054
525	0.0046715	0.0523	1.6	A_23_P136916	WDR13	WD repeat domain 13	64743	NM_001166426	Hs.521973
526	0.004674	0.0523	1.85	A_23_P309381	HIST2H2AA4	histone cluster 2, H2aa4	723790	NM_001040874	Hs.530461	Systemic lupus erythematosus
527	0.0047394	0.0529	1.54	A_23_P395585	C3orf22	chromosome 3 open reading frame 22	152065	NM_152533	Hs.178210
528	0.0047445	0.0529	2.12	A_23_P139143	STX3	syntaxin 3	6809	NM_001178040	Hs.180711	SNARE interactions in vesicular transport
529	0.004757	0.0529	0.64	A_23_P55388	KLHL11	kelch-like family member 11	55175	NM_018143	Hs.592134
530	0.0047676	0.0529	3.1	A_23_P151133	TSPAN9	tetraspanin 9	10867	NM_001168320	Hs.504517
531	0.0047713	0.0529	0.56	A_23_P251075	MAMLD1	mastermind-like domain containing 1	10046	NM_001177465	Hs.20136
532	0.0047842	0.0529	1.49	A_23_P26629	PYCARD	PYD and CARD domain containing	29108	NM_013258	Hs.499094	Cytosolic DNA-sensing pathway, NOD-like receptor signaling pathway
533	0.0047995	0.0529	2.25	A_23_P412562	C1orf162	chromosome 1 open reading frame 162	128346	NM_001300834	Hs.288010
534	0.0048046	0.0529	1.91	A_23_P376557	MMP25	matrix metallopeptidase 25	64386	NM_004142	Hs.654979
535	0.004819	0.0529	2.34	A_24_P125561	SIGLEC9	sialic acid binding Ig-like lectin 9	27180	NM_001198558	Hs.245828
536	0.0048215	0.0529	2.67	A_23_P106362	AQP9	aquaporin 9	366	NM_020980	Hs.104624	Bile secretion
537	0.0048433	0.0531	0.54	A_33_P3418798	MSANTD1	Myb/SANT-like DNA-binding domain containing 1	345222	NM_001012982	Hs.442291
538	0.0048726	0.0533	2.12	A_23_P38795	FPR1	formyl peptide receptor 1	2357	NM_001193306	Hs.753	fMLP induced chemokine gene expression in HMC-1 cells, Neuroactive ligand-receptor interaction, Staphylococcus aureus infection
539	0.0049114	0.0535	2	A_24_P349466	PRR13	proline rich 13	54458	NM_001005354	Hs.744894
540	0.0049168	0.0535	1.74	A_23_P168771	CCDC146	coiled-coil domain containing 146	57639	NM_020879	Hs.113940
541	0.0049235	0.0535	1.63	A_33_P3619171	PMAIP1	phorbol-12-myristate-13-acetate-induced protein 1	5366	NM_021127	Hs.96	p53 signaling pathway
542	0.0049314	0.0535	0.52	A_24_P193093	KLRK1	killer cell lectin-like receptor subfamily K, member 1	22914	NM_007360	Hs.387787	Malaria, Natural killer cell mediated cytotoxicity
543	0.0049547	0.0537	2.05	A_33_P3267532	KCNJ15	potassium inwardly-rectifying channel, subfamily J, member 15	3772	NM_001276435	Hs.411299	Gastric acid secretion
544	0.0049886	0.0539	0.66	A_23_P142075	ACP5	acid phosphatase 5, tartrate resistant	54	NM_001111034	Hs.1211	Lysosome, Osteoclast differentiation, Rheumatoid arthritis, Riboflavin metabolism
545	0.0049904	0.0539	2.24	A_32_P99347	FAM225B	family with sequence similarity 225, member B (non-protein coding)	100128385	NR_024376	Hs.99052

## Sheet: Day 5 class comparison
Day 5 class comparison: 273 significantly changed genes
	Parametric p-value	FDR	Fold change Day 5 post irradiation vs pre-irradiation	UniqueID	Symbol	Name	EntrezID	Accession	UGCluster	DefinedGenelist
1	5.1e-05	0.0859	2.57	A_32_P96719	SHCBP1	SHC SH2-domain binding protein 1	79801	NM_024745	Hs.123253
2	5.39e-05	0.0859	2	A_33_P3296940	FNDC3B	fibronectin type III domain containing 3B	64778	NM_001135095	Hs.744888
3	5.62e-05	0.0859	0.38	A_23_P406341	AFAP1L2	actin filament associated protein 1-like 2	84632	NM_001001936	Hs.501106
4	0.0001493	0.0859	2.88	A_23_P328022	SLC5A10	solute carrier family 5 (sodium/sugar cotransporter), member 10	125206	NM_001042450	Hs.462418
5	0.0001765	0.0859	2.05	A_33_P3236071	CLEC1B	C-type lectin domain family 1, member B	51266	NM_001099431	Hs.409794
6	0.0001959	0.0859	3.5	A_33_P3329078	HBG1	hemoglobin, gamma A	3047	NM_000559	Hs.702189
7	0.0002045	0.0859	2.25	A_33_P3385785	S100A12	S100 calcium binding protein A12	6283	NM_005621	Hs.19413
8	0.0002258	0.0859	2.01	A_23_P142070	TSPAN16	tetraspanin 16	26526	NM_001282509	Hs.579784
9	0.0002293	0.0859	0.44	A_33_P3288491	KLHL38	kelch-like family member 38	340359	NM_001081675	Hs.450252
10	0.0002309	0.0859	0.45	A_24_P97374	EOMES	eomesodermin	8320	NM_001278182	Hs.591663
11	0.0002376	0.0859	1.96	A_33_P3865368	LOC254896	uncharacterized LOC254896	254896	NR_046173	Hs.735240
12	0.0002458	0.0859	2.14	A_33_P3332955	CLEC1B	C-type lectin domain family 1, member B	51266	NM_001099431	Hs.409794
13	0.0002534	0.0859	0.46	A_33_P3349637	PCDH1	protocadherin 1	5097	NM_001278613	Hs.79769
14	0.0002888	0.0859	0.54	A_33_P3243069	KIAA0040	KIAA0040	9674	NM_001162893	Hs.518138
15	0.0002934	0.0859	3.72	A_23_P53137	HBG1	hemoglobin, gamma A	3047	NM_000559	Hs.702189
16	0.0002996	0.0859	2	A_33_P3317005	SLC11A1	solute carrier family 11 (proton-coupled divalent metal ion transporter), member 1	6556	NM_000578	Hs.591607	Lysosome
17	0.0003379	0.0859	2.2	A_23_P45786	COL9A2	collagen, type IX, alpha 2	1298	NM_001852	Hs.418012	Protein digestion and absorption
18	0.0003643	0.0859	2	A_23_P302550	RGS18	regulator of G-protein signaling 18	64407	NM_130782	Hs.440890
19	0.0003684	0.0859	0.55	A_23_P120227	LBH	limb bud and heart development	81606	NM_030915	Hs.567598
20	0.0003753	0.0859	0.47	A_23_P128698	SPRY2	sprouty homolog 2 (Drosophila)	10253	NM_005842	Hs.18676	Sprouty regulation of tyrosine kinase signals, Jak-STAT signaling pathway
21	0.0003854	0.0859	2.03	A_33_P3396389	IL1R1	interleukin 1 receptor, type I	3554	NM_000877	Hs.701982	NF-kB Signaling Pathway, Signal transduction through IL1R, Amoebiasis, Apoptosis, Cytokine-cytokine receptor interaction, Hematopoietic cell lineage, MAPK signaling pathway, Osteoclast differentiation
22	0.0003924	0.0859	2.05	A_33_P3236065	CLEC1B	C-type lectin domain family 1, member B	51266	NM_001099431	Hs.409794
23	0.0003969	0.0859	0.56	A_23_P141555	TBX21	T-box 21	30009	NM_013351	Hs.272409
24	0.0004059	0.0859	2.09	A_23_P255827
25	0.0004126	0.0859	1.79	A_33_P3418448
26	0.0004236	0.0859	0.54	A_33_P3364268	LBH	limb bud and heart development	81606	NM_030915	Hs.567598
27	0.0004332	0.0859	1.69	A_24_P235429	ABCA1	ATP-binding cassette, sub-family A (ABC1), member 1	19	NM_005502	Hs.659274	FXR and LXR Regulation of Cholesterol Metabolism, Nuclear Receptors in Lipid Metabolism and Toxicity, ABC transporters, Fat digestion and absorption
28	0.0004516	0.0859	0.57	A_23_P167509	CYFIP2	cytoplasmic FMR1 interacting protein 2	26999	NM_001037332	Hs.519702	Regulation of actin cytoskeleton
29	0.0004575	0.0859	3.54	A_23_P94230	LY96	lymphocyte antigen 96	23643	NM_001195797	Hs.726603	Pathogenic Escherichia coli infection, Toll-like receptor signaling pathway, Toxoplasmosis
30	0.0005002	0.0859	2.31	A_23_P159650	COX7B	cytochrome c oxidase subunit VIIb	1349	NM_001866	Hs.522699	Alzheimer's disease, Cardiac muscle contraction, Huntington's disease, Metabolic pathways, Oxidative phosphorylation, Parkinson's disease
31	0.0005036	0.0859	3.57	A_23_P28466	DAW1	dynein assembly factor with WDR repeat domains 1	164781	NM_178821	Hs.424594
32	0.0005216	0.0859	1.75	A_33_P3210880	ATP7A	ATPase, Cu++ transporting, alpha polypeptide	538	NM_000052	Hs.496414
33	0.0005634	0.0859	0.57	A_33_P3418798	MSANTD1	Myb/SANT-like DNA-binding domain containing 1	345222	NM_001012982	Hs.442291
34	0.0005808	0.0859	0.54	A_23_P46039	FCRLA	Fc receptor-like A	84824	NM_001184866	Hs.266331
35	0.0005812	0.0859	2.01	A_24_P63019	IL1R2	interleukin 1 receptor, type II	7850	NM_001261419	Hs.25333	Amoebiasis, Cytokine-cytokine receptor interaction, Hematopoietic cell lineage, MAPK signaling pathway
36	0.0005923	0.0859	1.9	A_23_P346982	DTWD2	DTW domain containing 2	285605	NM_173666	Hs.655891
37	0.0005947	0.0859	2.15	A_33_P3318322	STEAP4	STEAP family member 4	79689	NM_001205315	Hs.521008
38	0.0006039	0.0859	1.71	A_33_P3294277	CYP4F3	cytochrome P450, family 4, subfamily F, polypeptide 3	4051	NM_000896	Hs.106242	Arachidonic acid metabolism, Metabolic pathways
39	0.0006172	0.0859	0.55	A_23_P310	MARCKSL1	MARCKS-like 1	65108	NM_023009	Hs.75061	Fc gamma R-mediated phagocytosis, Leishmaniasis
40	0.0006385	0.0859	2.39	A_24_P930975	CD300LD	CD300 molecule-like family member d	100131439	NM_001115152	Hs.531099
41	0.0006511	0.0859	0.56	A_23_P213620	PPP2R2B	protein phosphatase 2, regulatory subunit B, beta	5521	NM_001271899	Hs.627618	Chagas disease (American trypanosomiasis), Hepatitis C, mRNA surveillance pathway, Tight junction
42	0.0006542	0.0859	1.72	A_33_P3345031
43	0.000656	0.0859	0.41	A_24_P199655	VANGL1	VANGL planar cell polarity protein 1	81839	NM_001172411	Hs.515130	Wnt signaling pathway
44	0.0006789	0.0859	1.71	A_23_P114947	RGS2	regulator of G-protein signaling 2	5997	NM_002923	Hs.78944
45	0.000708	0.0859	2.77	A_24_P23445	RNU12	RNA, U12 small nuclear	267010	NR_029422	Hs.574857
46	0.0007322	0.0859	1.89	A_23_P106362	AQP9	aquaporin 9	366	NM_020980	Hs.104624	Bile secretion
47	0.0007459	0.0859	1.7	A_23_P61637	HAL	histidine ammonia-lyase	3034	NM_001258333	Hs.190783	Histidine metabolism, Metabolic pathways, Nitrogen metabolism
48	0.0007591	0.0859	0.62	A_33_P3849600
49	0.0007675	0.0859	2.46	A_23_P31996	SLC46A2	solute carrier family 46, member 2	57864	NM_033051	Hs.512668
50	0.0007711	0.0859	1.89	A_23_P105562	VWF	von Willebrand factor	7450	NM_000552	Hs.440848	Complement and coagulation cascades, ECM-receptor interaction, Focal adhesion
51	0.0007889	0.0859	1.64	A_23_P423891	SLC25A16	solute carrier family 25 (mitochondrial carrier), member 16	8034	NM_152707	Hs.180408
52	0.0007937	0.0859	1.8	A_33_P3269388	MBOAT7	membrane bound O-acyltransferase domain containing 7	79143	NM_001146056	Hs.467279	Glycerophospholipid metabolism
53	0.0008134	0.0859	2.07	A_23_P98382	TIMM8B	translocase of inner mitochondrial membrane 8 homolog B (yeast)	26521	NM_012459	Hs.279915
54	0.0008135	0.0859	2.05	A_24_P306726	TPT1	tumor protein, translationally-controlled 1	7178	NM_001286272	Hs.374596
55	0.0008222	0.0859	1.77	A_33_P3219572
56	0.0008627	0.0859	2.05	A_24_P179351	TPT1	tumor protein, translationally-controlled 1	7178	NM_001286272	Hs.374596
57	0.0008666	0.0859	1.81	A_23_P28485	GCA	grancalcin, EF-hand calcium binding protein	25801	NM_012198	Hs.377894
58	0.0008776	0.0859	0.56	A_33_P3370019
59	0.0008892	0.0859	1.85	A_33_P3359017	CYP4F2	cytochrome P450, family 4, subfamily F, polypeptide 2	8529	NM_001082	Hs.558423	Arachidonic acid metabolism, Metabolic pathways
60	0.0009414	0.0859	0.59	A_32_P26330	USP10	ubiquitin specific peptidase 10	9100	NM_001272075	Hs.136778
61	0.000965	0.0859	1.81	A_24_P103469	LST1	leukocyte specific transcript 1	7940	NM_001166538	Hs.436066
62	0.0009759	0.0859	2.02	A_23_P381261	ADCY4	adenylate cyclase 4	196883	NM_001198568	Hs.443428	Bile secretion, Calcium signaling pathway, Chemokine signaling pathway, Dilated cardiomyopathy, Gap junction, Gastric acid secretion, GnRH signaling pathway, Melanogenesis, Oocyte meiosis, Pancreatic secretion, Progesterone-mediated oocyte maturation, Purine metabolism, Salivary secretion, Taste transduction, Vascular smooth muscle contraction
63	0.0009762	0.0859	1.85	A_23_P49499	ST6GALNAC2	ST6 (alpha-N-acetyl-neuraminyl-2,3-beta-galactosyl-1,3)-N-acetylgalactosaminide alpha-2,6-sialyltransferase 2	10610	NM_006456	Hs.592105
64	0.0009973	0.0859	0.59	A_23_P27381	TSHZ1	teashirt zinc finger homeobox 1	10194	NM_005786	Hs.284217
65	0.0010062	0.0859	2.36	A_24_P12690	IDO2	indoleamine 2,3-dioxygenase 2	169355	NM_194294	Hs.676257	African trypanosomiasis, Metabolic pathways, Tryptophan metabolism
66	0.0010184	0.0859	0.56	A_32_P166693	HEG1	heart development protein with EGF-like domains 1	57493	NM_020733	Hs.477420
67	0.0010206	0.0859	1.61	A_24_P65722	LILRB4	leukocyte immunoglobulin-like receptor, subfamily B (with TM and ITIM domains), member 4	11006	NM_001081438	Hs.67846	Osteoclast differentiation
68	0.0010287	0.0859	2.06	A_23_P432056	RTN4RL1	reticulon 4 receptor-like 1	146760	NM_178568	Hs.22917
69	0.0010402	0.0859	1.71	A_33_P3236986	CYP17A1-AS1	CYP17A1 antisense RNA 1	414269	XR_132782	Hs.728936
70	0.0010686	0.0859	2.16	A_23_P67198	CPAMD8	C3 and PZP-like, alpha-2-macroglobulin domain containing 8	27151	NM_015692	Hs.631644
71	0.001078	0.0859	0.49	A_33_P3221114	JAKMIP1	janus kinase and microtubule interacting protein 1	152789	NM_001099433	Hs.479066
72	0.0010881	0.0859	2.12	A_33_P3295203	HAS1	hyaluronan synthase 1	3036	NM_001297436	Hs.57697
73	0.0010925	0.0859	1.7	A_24_P215804	CKLF	chemokine-like factor	51192	NM_001040138	Hs.15159
74	0.0010943	0.0859	1.65	A_33_P3215640	PI16	peptidase inhibitor 16	221476	NM_001199159	Hs.25391
75	0.0011179	0.0859	1.69	A_33_P3702364	SNX24	sorting nexin 24	28966	NM_014035	Hs.483200
76	0.0011618	0.0859	0.6	A_24_P751074	ETS1	v-ets avian erythroblastosis virus E26 oncogene homolog 1	2113	NM_001143820	Hs.369438	Keratinocyte Differentiation, METS affect on Macrophage Differentiation, Dorso-ventral axis formation, Pathways in cancer, Renal cell carcinoma
77	0.0011778	0.0859	1.71	A_33_P3236102	IER5L	immediate early response 5-like	389792	NM_203434	Hs.529857
78	0.0011847	0.0859	0.52	A_24_P349002	POM121	POM121 transmembrane nucleoporin	9883	NM_001257190	Hs.655217	RNA transport
79	0.001189	0.0859	0.64	A_23_P138125	FAIM3	Fas apoptotic inhibitory molecule 3	9214	NM_001142472	Hs.58831
80	0.0012916	0.0859	0.58	A_23_P368278	FCHSD2	FCH and double SH3 domains 2	9873	NM_014824	Hs.744959
81	0.001302	0.0859	0.61	A_23_P215461	LIMK1	LIM domain kinase 1	3984	NM_001204426	Hs.647035	CCR3 signaling in Eosinophils, Rac 1 cell motility signaling pathway, Rho cell motility signaling pathway, Role of MAL in Rho-Mediated Activation of SRF, Axon guidance, Fc gamma R-mediated phagocytosis, Regulation of actin cytoskeleton
82	0.0013187	0.0859	1.55	A_33_P3250555	LOC102723882	uncharacterized LOC102723882	102723882	XR_426049
83	0.00132	0.0859	1.75	A_23_P19673	SGK1	serum/glucocorticoid regulated kinase 1	6446	NM_001143676	Hs.510078	Aldosterone-regulated sodium reabsorption
84	0.0013226	0.0859	2.46	A_23_P360804	CPNE5	copine V	57699	NM_020939	Hs.657869
85	0.0013464	0.0859	1.68	A_33_P3296366	PODXL2	podocalyxin-like 2	50512	NM_015720	Hs.591290
86	0.0013675	0.0859	1.72	A_33_P3555937	STEAP4	STEAP family member 4	79689	NM_001205315	Hs.521008
87	0.001369	0.0859	1.67	A_23_P140384	CTSG	cathepsin G	1511	NM_001911	Hs.421724	Amoebiasis, Lysosome, Neuroactive ligand-receptor interaction, Renin-angiotensin system, Systemic lupus erythematosus
88	0.0014062	0.0859	0.36	A_33_P3337272	NRARP	NOTCH-regulated ankyrin repeat protein	441478	NM_001004354	Hs.535075
89	0.0014108	0.0859	2.05	A_23_P119562	CFD	complement factor D (adipsin)	1675	NM_001928	Hs.155597	Alternative Complement Pathway, Complement Pathway, Complement and coagulation cascades, Staphylococcus aureus infection
90	0.0014122	0.0859	0.54	A_33_P3408054
91	0.0014196	0.0859	1.51	A_33_P3414362	USP32	ubiquitin specific peptidase 32	84669	NM_032582	Hs.132868
92	0.0014339	0.0859	2.6	A_23_P16275	TSKS	testis-specific serine kinase substrate	60385	NM_021733	Hs.515858
93	0.0014569	0.0859	2.23	A_23_P106602	CRISPLD2	cysteine-rich secretory protein LCCL domain containing 2	83716	NM_031476	Hs.513779
94	0.0014619	0.0859	0.65	A_23_P500861	SYNE1	spectrin repeat containing, nuclear envelope 1	23345	NM_001099267	Hs.12967
95	0.0014773	0.0859	1.68	A_23_P420692	PPFIA4	protein tyrosine phosphatase, receptor type, f polypeptide (PTPRF), interacting protein (liprin), alpha 4	8497	NM_015053	Hs.153648
96	0.0014813	0.0859	1.53	A_24_P229531	NABP1	nucleic acid binding protein 1	64859	NM_001031716	Hs.591610
97	0.0014868	0.0859	1.61	A_33_P3316983	BBIP1	BBSome interacting protein 1	92482	NM_001195304	Hs.232543
98	0.001495	0.0859	0.64	A_24_P191664	GOLIM4	golgi integral membrane protein 4	27333	NM_014498	Hs.143600
99	0.0014957	0.0859	0.66	A_33_P3310475	42624	septin 11	55752	NM_018243	Hs.128199
100	0.0015298	0.0859	1.56	A_24_P27229	CSAD	cysteine sulfinic acid decarboxylase	51380	NM_001244705	Hs.279815	Metabolic pathways, Taurine and hypotaurine metabolism
101	0.0015406	0.0859	1.53	A_24_P192914	AMICA1	adhesion molecule, interacts with CXADR antigen 1	120425	NM_001098526	Hs.16291
102	0.0015447	0.0859	1.78	A_23_P1602	CDC42EP2	CDC42 effector protein (Rho GTPase binding) 2	10435	NM_006779	Hs.343380
103	0.0015485	0.0859	1.69	A_23_P395585	C3orf22	chromosome 3 open reading frame 22	152065	NM_152533	Hs.178210
104	0.0015563	0.0859	1.66	A_23_P7791	OGFRL1	opioid growth factor receptor-like 1	79627	NM_024576	Hs.648434
105	0.0015576	0.0859	1.67	A_23_P218549	EMR3	egf-like module containing, mucin-like, hormone receptor-like 3	84658	NM_001289158	Hs.658712
106	0.0015624	0.0859	0.64	A_23_P501822	JUP	junction plakoglobin	3728	NM_002230	Hs.514174	Acute myeloid leukemia, Arrhythmogenic right ventricular cardiomyopathy (ARVC), Pathways in cancer
107	0.0015756	0.0859	1.8	A_23_P53467	IKBIP	IKBKB interacting protein	121457	NM_153687	Hs.252543
108	0.0015773	0.0859	2.09	A_23_P502336	EMR2	egf-like module containing, mucin-like, hormone receptor-like 2	30817	NM_001271052	Hs.531619
109	0.0016074	0.0865	0.57	A_24_P555473	42432	membrane-associated ring finger (C3HC4) 3, E3 ubiquitin protein ligase	115123	NM_178450	Hs.132441
110	0.001635	0.0865	1.92	A_33_P3256347	TIMM8B	translocase of inner mitochondrial membrane 8 homolog B (yeast)	26521	NM_012459	Hs.279915
111	0.0016428	0.0865	0.6	A_23_P202520	ABLIM1	actin binding LIM protein 1	3983	NM_001003407	Hs.438236	Axon guidance
112	0.0016458	0.0865	1.61	A_23_P167389	ARAP3	ArfGAP with RhoGAP domain, ankyrin repeat and PH domain 3	64411	NM_022481	Hs.726187	Endocytosis
113	0.0017132	0.0869	0.66	A_33_P3236921	PARP1	poly (ADP-ribose) polymerase 1	142	NM_001618	Hs.177766	Apoptotic Signaling in Response to DNA Damage, Caspase Cascade in Apoptosis, D4-GDI Signaling Pathway, FAS signaling pathway ( CD95 ), HIV-I Nef: negative effector of Fas and TNF, Opposing roles of AIF in Apoptosis and Cell Survival, TNFR1 Signaling Pathway, Base excision repair
114	0.0017147	0.0869	1.88	A_23_P31816	DEFA3	defensin, alpha 3, neutrophil-specific	1668	NM_005217	Hs.654448
115	0.0017262	0.0869	1.94	A_23_P154605	SULF2	sulfatase 2	55959	NM_001161841	Hs.162016
116	0.0017355	0.0869	0.6	A_24_P402588	BCL11A	B-cell CLL/lymphoma 11A (zinc finger protein)	53335	NM_018014	Hs.370549
117	0.0017382	0.0869	1.55	A_24_P379750	MXD1	MAX dimerization protein 1	4084	NM_001202513	Hs.468908
118	0.001742	0.0869	1.58	A_23_P87709	PLBD1	phospholipase B domain containing 1	79887	NM_024829	Hs.131933
119	0.0017758	0.0878	1.53	A_23_P321949	PLA2G2A	phospholipase A2, group IIA (platelets, synovial fluid)	5320	NM_000300	Hs.466804	alpha-Linolenic acid metabolism, Arachidonic acid metabolism, Ether lipid metabolism, Fat digestion and absorption, Fc epsilon RI signaling pathway, Glycerophospholipid metabolism, GnRH signaling pathway, Linoleic acid metabolism, Long-term depression, MAPK signaling pathway, Metabolic pathways, Pancreatic secretion, Toxoplasmosis, Vascular smooth muscle contraction, VEGF signaling pathway
120	0.0018029	0.0882	1.67	A_23_P152002	BCL2A1	BCL2-related protein A1	597	NM_001114735	Hs.227817
121	0.0018129	0.0882	0.6	A_33_P3290914	SMC1A	structural maintenance of chromosomes 1A	8243	NM_001281463	Hs.211602	Cell cycle, Oocyte meiosis
122	0.0018557	0.0884	1.68	A_23_P417942	FNBP1L	formin binding protein 1-like	54874	NM_001024948	Hs.134060
123	0.0018557	0.0884	1.61	A_32_P10396	WDFY3	WD repeat and FYVE domain containing 3	23001	NM_014991	Hs.480116
124	0.0018628	0.0884	0.52	A_33_P3417487	SCUBE1	signal peptide, CUB domain, EGF-like 1	80274	NM_173050	Hs.133995
125	0.0019424	0.0903	0.49	A_23_P106922	CHST6	carbohydrate (N-acetylglucosamine 6-O) sulfotransferase 6	4166	NM_021615	Hs.655622	Glycosaminoglycan biosynthesis - keratan sulfate
126	0.0019501	0.0903	0.5	A_33_P3293049	HLA-DQA1	major histocompatibility complex, class II, DQ alpha 1	3117	NM_002122	Hs.387679	Allograft rejection, Antigen processing and presentation, Asthma, Autoimmune thyroid disease, Cell adhesion molecules (CAMs), Graft-versus-host disease, Intestinal immune network for IgA production, Leishmaniasis, Phagosome, Rheumatoid arthritis, Staphylococcus aureus infection, Systemic lupus erythematosus, Toxoplasmosis, Type I diabetes mellitus, Viral myocarditis
127	0.0019828	0.0903	2.35	A_23_P59637	DOCK4	dedicator of cytokinesis 4	9732	NM_014705	Hs.654652
128	0.0020027	0.0903	0.61	A_32_P215938	GPSM1	G-protein signaling modulator 1	26086	NM_001145638	Hs.239370
129	0.0020036	0.0903	1.8	A_33_P3244181	HSBP1	heat shock factor binding protein 1	3281	NM_001537	Hs.250899
130	0.0020254	0.0903	0.57	A_23_P121657	HS3ST1	heparan sulfate (glucosamine) 3-O-sulfotransferase 1	9957	NM_005114	Hs.507348	Glycosaminoglycan biosynthesis - heparan sulfate
131	0.0020397	0.0903	1.55	A_23_P105862	FRY	furry homolog (Drosophila)	10129	NM_023037	Hs.507669
132	0.0020772	0.0903	2.74	A_33_P3352085
133	0.0020901	0.0903	1.62	A_23_P349083	FCHO2	FCH domain only 2	115548	NM_001146032	Hs.165762
134	0.0021383	0.0903	1.74	A_23_P380240	CEACAM8	carcinoembryonic antigen-related cell adhesion molecule 8	1088	NM_001816	Hs.41
135	0.0021611	0.0903	0.59	A_33_P3249595	BCL11A	B-cell CLL/lymphoma 11A (zinc finger protein)	53335	NM_018014	Hs.370549
136	0.002166	0.0903	0.5	A_33_P3405957	BCL9L	B-cell CLL/lymphoma 9-like	283149	NM_182557	Hs.414740
137	0.002187	0.0903	0.62	A_33_P3236734	CLEC17A	C-type lectin domain family 17, member A	388512	NM_001204118	Hs.567933
138	0.0021952	0.0903	1.7	A_33_P3262124	MMP25	matrix metallopeptidase 25	64386	NM_004142	Hs.654979
139	0.0022324	0.0903	0.6	A_23_P207564	CCL4L2	chemokine (C-C motif) ligand 4-like 2	9560	NM_001001435	Hs.515183	Chemokine signaling pathway, Cytokine-cytokine receptor interaction, Cytosolic DNA-sensing pathway
140	0.0022518	0.0903	1.79	A_33_P3236881	MINOS1-NBL1	MINOS1-NBL1 readthrough	100532736	NM_001204088	Hs.466662
141	0.0022544	0.0903	1.75	A_23_P256561	TLR6	toll-like receptor 6	10333	NM_006068	Hs.575090	Chagas disease (American trypanosomiasis), Phagosome, Toll-like receptor signaling pathway
142	0.0022602	0.0903	1.95	A_24_P244356	NLRX1	NLR family member X1	79671	NM_001282143	Hs.524082	RIG-I-like receptor signaling pathway
143	0.0022683	0.0903	1.79	A_24_P261929	IFI27L1	interferon, alpha-inducible protein 27-like 1	122509	NM_145249	Hs.19414
144	0.0022809	0.0903	0.62	A_23_P162874	HSP90AA1	heat shock protein 90kDa alpha (cytosolic), class A member 1	3320	NM_001017963	Hs.525600	Actions of Nitric Oxide in the Heart, Ahr Signal Transduction Pathway, AKT Signaling Pathway, Corticosteroids and cardioprotection, Hypoxia and p53 in the Cardiovascular system, Hypoxia-Inducible Factor in the Cardiovascular System, Mechanism of Gene Regulation by Peroxisome Proliferators via PPARa(alpha), Telomeres, Telomerase, Cellular Aging, and Immortality, Antigen processing and presentation…
145	0.0023115	0.0903	1.6	A_33_P3243332	ARHGAP42	Rho GTPase activating protein 42	143872	NM_152432	Hs.741465
146	0.002386	0.0903	1.88	A_33_P3285540	CLDN5	claudin 5	7122	NM_001130861	Hs.505337	Cell adhesion molecules (CAMs), Hepatitis C, Leukocyte transendothelial migration, Tight junction
147	0.0023863	0.0903	1.71	A_33_P3363620	TMEM91	transmembrane protein 91	641649	NM_001042595	Hs.709417
148	0.0023877	0.0903	1.57	A_24_P40529	TMLHE	trimethyllysine hydroxylase, epsilon	55217	NM_001184797	Hs.133321	Lysine degradation
149	0.0023934	0.0903	1.75	A_33_P3709317	SNORA28	small nucleolar RNA, H/ACA box 28	677811	NR_002964	Hs.658237
150	0.0023991	0.0903	0.68	A_24_P23625	HS3ST3B1	heparan sulfate (glucosamine) 3-O-sulfotransferase 3B1	9953	NM_006041	Hs.48384	Glycosaminoglycan biosynthesis - heparan sulfate
151	0.0024022	0.0903	0.51	A_32_P219279	ELFN2	extracellular leucine-rich repeat and fibronectin type III domain containing 2	114794	NM_052906	Hs.344170
152	0.0024177	0.0903	0.55	A_23_P211207	ADARB1	adenosine deaminase, RNA-specific, B1	104	NM_001033049	Hs.474018
153	0.0024595	0.0903	0.61	A_23_P412321	CCR5	chemokine (C-C motif) receptor 5 (gene/pseudogene)	1234	NM_000579	Hs.450802	HIV Induced T Cell Apoptosis, IL12 and Stat4 Dependent Signaling Pathway in Th1 Development, NO2-dependent IL 12 Pathway in NK cells, Pertussis toxin-insensitive CCR5 Signaling in Macrophage, Selective expression of chemokine receptors during T-cell polarization, Chemokine signaling pathway, Cytokine-cytokine receptor interaction, Endocytosis, Toxoplasmosis
154	0.0024612	0.0903	2.91	A_23_P74001	S100A12	S100 calcium binding protein A12	6283	NM_005621	Hs.19413
155	0.0024667	0.0903	1.54	A_32_P100109	REPS2	RALBP1 associated Eps domain containing 2	9185	NM_001080975	Hs.186810
156	0.0024667	0.0903	1.72	A_33_P3378514	PDE5A	phosphodiesterase 5A, cGMP-specific	8654	NM_001083	Hs.647971	Purine metabolism
157	0.0024775	0.0903	3	A_24_P222655	C1QA	complement component 1, q subcomponent, A chain	712	NM_015991	Hs.632379	Classical Complement Pathway, Complement Pathway, Chagas disease (American trypanosomiasis), Complement and coagulation cascades, Prion diseases, Staphylococcus aureus infection, Systemic lupus erythematosus
158	0.0024791	0.0903	0.58	A_23_P115467	S100A5	S100 calcium binding protein A5	6276	NM_002962	Hs.2960
159	0.002488	0.0903	1.68	A_23_P110473	NAIP	NLR family, apoptosis inhibitory protein	4671	NM_004536	Hs.654500	NOD-like receptor signaling pathway
160	0.0024886	0.0903	1.49	A_33_P3291349	RPRD1A	regulation of nuclear pre-mRNA domain containing 1A	55197	NM_018170	Hs.464912
161	0.0024934	0.0903	1.66	A_23_P10559	AATK	apoptosis-associated tyrosine kinase	9625	NM_001080395	Hs.514575
162	0.002503	0.0903	2.02	A_23_P153964	INHBB	inhibin, beta B	3625	NM_002193	Hs.1735	Cytokine-cytokine receptor interaction, TGF-beta signaling pathway
163	0.0025049	0.0903	1.72	A_24_P291826	SYTL3	synaptotagmin-like 3	94120	NM_001009991	Hs.436977
164	0.0025174	0.0903	0.66	A_23_P215318	VPS41	vacuolar protein sorting 41 homolog (S. cerevisiae)	27072	NM_014396	Hs.592184
165	0.0025712	0.0913	2.1	A_33_P3223780	LAMB2	laminin, beta 2 (laminin S)	3913	NM_002292	Hs.439726	Amoebiasis, ECM-receptor interaction, Focal adhesion, Pathways in cancer, Small cell lung cancer, Toxoplasmosis
166	0.0026092	0.0913	2.21	A_33_P3364180	FGD5	FYVE, RhoGEF and PH domain containing 5	152273	NM_152536	Hs.412406
167	0.0026096	0.0913	1.96	A_23_P150903	FAR2	fatty acyl CoA reductase 2	55711	NM_001271783	Hs.728955	Peroxisome
168	0.0026285	0.0913	1.64	A_24_P246518	PKD1L2	polycystic kidney disease 1-like 2	114780	NM_001076780	Hs.413525
169	0.0026459	0.0913	1.58	A_33_P3368750	PAQR5	progestin and adipoQ receptor family member V	54852	NM_001104554	Hs.591096	How Progesterone Initiates the Oocyte Maturation
170	0.0026707	0.0913	1.69	A_24_P273143	LINC00152	long intergenic non-protein coding RNA 152	112597	NM_052871	Hs.652166
171	0.0026767	0.0913	1.59	A_23_P139740	PRMT8	protein arginine methyltransferase 8	56341	NM_001256536	Hs.504530
172	0.0026911	0.0913	0.63	A_33_P3424217	HLA-DQB1	major histocompatibility complex, class II, DQ beta 1	3119	NM_001243961	Hs.409934	Allograft rejection, Antigen processing and presentation, Asthma, Autoimmune thyroid disease, Cell adhesion molecules (CAMs), Graft-versus-host disease, Intestinal immune network for IgA production, Leishmaniasis, Phagosome, Rheumatoid arthritis, Staphylococcus aureus infection, Systemic lupus erythematosus, Toxoplasmosis, Type I diabetes mellitus, Viral myocarditis
173	0.002695	0.0913	1.61	A_33_P3210228	ZCCHC6	zinc finger, CCHC domain containing 6	79670	NM_001185059	Hs.597057
174	0.0027002	0.0913	1.99	A_23_P78092	EVI2A	ecotropic viral integration site 2A	2123	NM_001003927	Hs.591198
175	0.0027615	0.0928	1.57	A_23_P340848	PTGIR	prostaglandin I2 (prostacyclin) receptor (IP)	5739	NM_000960	Hs.458324	Eicosanoid Metabolism, Neuroactive ligand-receptor interaction, Vascular smooth muscle contraction
176	0.0027744	0.0928	1.52	A_23_P139704	DUSP6	dual specificity phosphatase 6	1848	NM_001946	Hs.298654	Regulation of MAP Kinase Pathways Through Dual Specificity Phosphatases, MAPK signaling pathway
177	0.002807	0.0929	1.51	A_23_P69339	ACAA1	acetyl-CoA acyltransferase 1	30	NM_001130410	Hs.643487	Biosynthesis of unsaturated fatty acids, Fatty acid metabolism, Metabolic pathways, Peroxisome, PPAR signaling pathway, Valine, leucine and isoleucine degradation
178	0.0028198	0.0929	1.6	A_23_P321703	BCL2A1	BCL2-related protein A1	597	NM_001114735	Hs.227817
179	0.0028255	0.0929	0.48	A_23_P209954	GNLY	granulysin	10578	NM_006433	Hs.105806
180	0.0028542	0.093	1.68	A_24_P88763	LOXL3	lysyl oxidase-like 3	84695	NM_001289164	Hs.469045
181	0.0028608	0.093	2.03	A_33_P3229918	PTCRA	pre T-cell antigen receptor alpha	171558	NM_001243168	Hs.169002	Notch signaling pathway
182	0.0029105	0.0934	1.76	A_23_P339818	ARRDC4	arrestin domain containing 4	91947	NM_183376	Hs.6093
183	0.0029386	0.0934	1.6	A_23_P253791	CAMP	cathelicidin antimicrobial peptide	820	NM_004345	Hs.51120	Salivary secretion
184	0.0029427	0.0934	0.64	A_23_P151166	HVCN1	hydrogen voltage-gated channel 1	84329	NM_001040107	Hs.211511
185	0.0029647	0.0934	1.58	A_33_P3231414	LILRB1	leukocyte immunoglobulin-like receptor, subfamily B (with TM and ITIM domains), member 1	10859	NM_001081637	Hs.667388	Osteoclast differentiation
186	0.0029786	0.0934	1.66	A_32_P175934	CD48	CD48 molecule	962	NM_001256030	Hs.243564	Natural killer cell mediated cytotoxicity
187	0.0029805	0.0934	0.69	A_23_P315571	RFTN1	raftlin, lipid raft linker 1	23180	NM_015150	Hs.98910
188	0.0029849	0.0934	0.47	A_23_P200260	PCNXL2	pecanex-like 2 (Drosophila)	80003	NM_014801	Hs.370605
189	0.0030052	0.0936	2.08	A_33_P3290303
190	0.0030575	0.0946	1.66	A_33_P3344127	HIST1H2AC	histone cluster 1, H2ac	8334	NM_003512	Hs.484950	Systemic lupus erythematosus
191	0.0030702	0.0946	1.7	A_24_P230057
192	0.0031334	0.0952	0.45	A_23_P5853	SAG	S-antigen; retina and pineal gland (arrestin)	6295	NM_000541	Hs.32721	Visual Signal Transduction
193	0.0031406	0.0952	1.45	A_23_P158725	SLC16A3	solute carrier family 16 (monocarboxylate transporter), member 3	9123	NM_001042422	Hs.500761
194	0.0031705	0.0952	0.59	A_24_P203000	IL2RB	interleukin 2 receptor, beta	3560	NM_000878	Hs.474787	IL 2 signaling pathway, IL-2 Receptor Beta Chain in T cell Activation, Cytokine-cytokine receptor interaction, Endocytosis, Jak-STAT signaling pathway
195	0.0031729	0.0952	0.66	A_23_P168211	VOPP1	vesicular, overexpressed in cancer, prosurvival protein 1	81552	NM_001284282	Hs.488307
196	0.0031778	0.0952	0.6	A_24_P214598	PPM1K	protein phosphatase, Mg2+/Mn2+ dependent, 1K	152926	NM_152542	Hs.43744
197	0.0031964	0.0952	1.82	A_33_P3372004	IGSF6	immunoglobulin superfamily, member 6	10261	NM_005849	Hs.530902
198	0.0032055	0.0952	0.56	A_23_P393777	PTGDR	prostaglandin D2 receptor (DP)	5729	NM_000953	Hs.306831	Neuroactive ligand-receptor interaction
199	0.0032203	0.0952	1.76	A_23_P253602	BMX	BMX non-receptor tyrosine kinase	660	NM_001721	Hs.495731
200	0.003269	0.0961	1.74	A_23_P405815	PYGM	phosphorylase, glycogen, muscle	5837	NM_001164716	Hs.154084	Insulin signaling pathway, Starch and sucrose metabolism
201	0.0032837	0.0961	1.6	A_23_P326893	CCDC151	coiled-coil domain containing 151	115948	NM_145045	Hs.124010
202	0.003377	0.0981	1.59	A_24_P925664	MDM2	MDM2 proto-oncogene, E3 ubiquitin protein ligase	4193	NM_001145336	Hs.484551	ATM Signaling Pathway, Cell Cycle: G2/M Checkpoint, CTCF: First Multivalent Nuclear Factor, HIV-I Nef: negative effector of Fas and TNF, Hypoxia and p53 in the Cardiovascular system, p53 Signaling Pathway, Sumoylation by RanBP2 Regulates Transcriptional Repression, Tumor Suppressor Arf Inhibits Ribosomal Biogenesis, Bladder cancer, Cell cycle, Chronic myeloid leukemia, Endocytosis, Glioma, Melano…
203	0.0033845	0.0981	1.51	A_23_P165007	RASGRP4	RAS guanyl releasing protein 4	115727	NM_001146202	Hs.130434	MAPK signaling pathway
204	0.003409	0.0983	1.47	A_32_P175301	DENND3	DENN/MADD domain containing 3	22898	NM_014957	Hs.18166
205	0.0034352	0.0985	1.56	A_24_P75920	CCDC159	coiled-coil domain containing 159	126075	NM_001080503	Hs.631636
206	0.0034544	0.0985	1.77	A_23_P112482	AQP3	aquaporin 3 (Gill blood group)	360	NM_004925	Hs.234642	Vasopressin-regulated water reabsorption
207	0.0034717	0.0985	1.77	A_23_P63371	TAL1	T-cell acute lymphocytic leukemia 1	6886	NM_001287347	Hs.705618
208	0.0034911	0.0985	1.6	A_33_P3398862	RHOB	ras homolog family member B	388	NM_004040	Hs.502876
209	0.0035261	0.0985	0.68	A_24_P664995	CBX5	chromobox homolog 5	23468	NM_001127321	Hs.349283
210	0.0035288	0.0985	1.78	A_23_P433111	SETD9	SET domain containing 9	133383	NM_001171990	Hs.85950
211	0.0035328	0.0985	1.98	A_32_P172848	GK	glycerol kinase	2710	NM_000167	Hs.1466	Glycerolipid metabolism, Metabolic pathways, PPAR signaling pathway
212	0.0035494	0.0985	1.56	A_33_P3358750	MYBPHL	myosin binding protein H-like	343263	NM_001010985	Hs.443402
213	0.0035874	0.0987	1.6	A_23_P208293	PVRL2	poliovirus receptor-related 2 (herpesvirus entry mediator B)	5819	NM_001042724	Hs.655455	Adherens junction, Cell adhesion molecules (CAMs)
214	0.0035903	0.0987	1.52	A_23_P376557	MMP25	matrix metallopeptidase 25	64386	NM_004142	Hs.654979
215	0.0036274	0.0993	0.66	A_33_P3368014	HVCN1	hydrogen voltage-gated channel 1	84329	NM_001040107	Hs.211511
216	0.0036464	0.0993	1.66	A_23_P206396	CKLF	chemokine-like factor	51192	NM_001040138	Hs.15159
217	0.0036928	0.0997	1.81	A_24_P401870	C9orf139	chromosome 9 open reading frame 139	401563	NM_207511	Hs.522509
218	0.0037133	0.0997	1.5	A_33_P3244669	TMEM30A	transmembrane protein 30A	55754	NM_001143958	Hs.108530
219	0.0037238	0.0997	0.68	A_23_P206532	PHKB	phosphorylase kinase, beta	5257	NM_000293	Hs.78060	Calcium signaling pathway, Insulin signaling pathway
220	0.0037753	0.0997	0.55	A_23_P114057	SEMA4C	sema domain, immunoglobulin domain (Ig), transmembrane domain (TM) and short cytoplasmic domain, (semaphorin) 4C	54910	NM_017789	Hs.516220	Axon guidance
221	0.0037867	0.0997	2.99	A_23_P23048	S100A9	S100 calcium binding protein A9	6280	NM_002965	Hs.112405
222	0.003789	0.0997	0.65	A_23_P30736	HLA-DOB	major histocompatibility complex, class II, DO beta	3112	NM_002120	Hs.1802	Allograft rejection, Antigen processing and presentation, Asthma, Autoimmune thyroid disease, Cell adhesion molecules (CAMs), Graft-versus-host disease, Intestinal immune network for IgA production, Leishmaniasis, Phagosome, Rheumatoid arthritis, Staphylococcus aureus infection, Systemic lupus erythematosus, Toxoplasmosis, Type I diabetes mellitus, Viral myocarditis
223	0.0038259	0.0997	1.52	A_24_P345451	CYBRD1	cytochrome b reductase 1	79901	NM_001127383	Hs.221941
224	0.0038377	0.0997	1.61	A_23_P7684	CCNJL	cyclin J-like	79616	NM_024565	Hs.14070
225	0.0038466	0.0997	1.48	A_23_P145957	TPK1	thiamin pyrophosphokinase 1	27010	NM_001042482	Hs.660232	Metabolic pathways, Thiamine metabolism
226	0.0038546	0.0997	1.94	A_24_P169843
227	0.0039022	0.0997	0.62	A_23_P112201	KDM4C	lysine (K)-specific demethylase 4C	23081	NM_001146694	Hs.709425
228	0.0039039	0.0997	1.88	A_24_P927716	SLED1	proteoglycan 3 pseudogene	643036	NR_003542	Hs.689630
229	0.003915	0.0997	1.75	A_23_P324718	SYNJ1	synaptojanin 1	8867	NM_001160302	Hs.473632	Endocytotic role of NDK, Phosphins and Dynamin, Inositol phosphate metabolism, Metabolic pathways, Phosphatidylinositol signaling system
230	0.0039289	0.0997	0.69	A_23_P92042	ITPR1	inositol 1,4,5-trisphosphate receptor, type 1	3708	NM_001099952	Hs.567295	Alzheimer's disease, Calcium signaling pathway, Gap junction, Gastric acid secretion, GnRH signaling pathway, Huntington's disease, Long-term depression, Long-term potentiation, Oocyte meiosis, Pancreatic secretion, Phosphatidylinositol signaling system, Salivary secretion, Vascular smooth muscle contraction
231	0.003939	0.0997	0.67	A_23_P142708	LMAN2L	lectin, mannose-binding 2-like	81562	NM_001142292	Hs.655743
232	0.003943	0.0997	1.62	A_23_P76364	CD9	CD9 molecule	928	NM_001769	Hs.114286	Hematopoietic cell lineage
233	0.0039461	0.0997	1.6	A_33_P3223497	FRY	furry homolog (Drosophila)	10129	NM_023037	Hs.507669
234	0.0039965	0.1	1.44	A_23_P82299	PPP1R35	protein phosphatase 1, regulatory subunit 35	221908	NM_145030	Hs.413359
235	0.0039984	0.1	2	A_24_P50437
236	0.0040265	0.1	0.54	A_23_P29922	TLR3	toll-like receptor 3	7098	NM_003265	Hs.657724	Toll-Like Receptor Pathway, Hepatitis C, Toll-like receptor signaling pathway
237	0.0041089	0.102	1.66	A_23_P216845	GFI1B	growth factor independent 1B transcription repressor	8328	NM_001135031	Hs.553160
238	0.0041093	0.102	0.66	A_23_P122906	AUTS2	autism susceptibility candidate 2	26053	NM_001127231	Hs.21631
239	0.0041263	0.102	0.61	A_32_P83049	EFR3B	EFR3 homolog B (S. cerevisiae)	22979	NM_014971	Hs.4892
240	0.0041533	0.102	0.65	A_23_P417951	TSPYL5	TSPY-like 5	85453	NM_033512	Hs.173094
241	0.0041689	0.102	0.26	A_23_P42322	COL11A2	collagen, type XI, alpha 2	1302	NM_001163771	Hs.390171	Amoebiasis, ECM-receptor interaction, Focal adhesion, Protein digestion and absorption
242	0.0042344	0.103	0.61	A_24_P167338	RAB30	RAB30, member RAS oncogene family	27314	NM_001286059	Hs.40758
243	0.0042996	0.103	0.65	A_23_P37560	PEX11A	peroxisomal biogenesis factor 11 alpha	8800	NM_001271572	Hs.31034	Peroxisome
244	0.0043073	0.103	2.17	A_23_P86021	SELENBP1	selenium binding protein 1	8991	NM_001258288	Hs.632460
245	0.0043296	0.103	0.62	A_33_P3231120	CASD1	CAS1 domain containing 1	64921	NM_022900	Hs.260041
246	0.0043424	0.103	1.56	A_33_P3370094	MME	membrane metallo-endopeptidase	4311	NM_000902	Hs.307734	Alzheimer's disease, Hematopoietic cell lineage, Protein digestion and absorption, Renin-angiotensin system
247	0.0043427	0.103	1.48	A_23_P52101	CYB5R1	cytochrome b5 reductase 1	51706	NM_016243	Hs.334832	Amino sugar and nucleotide sugar metabolism
248	0.0044067	0.104	1.49	A_24_P97342	PROK2	prokineticin 2	60675	NM_001126128	Hs.528665
249	0.0044401	0.104	1.99	A_23_P397391	FFAR2	free fatty acid receptor 2	2867	NM_005306	Hs.248056
250	0.0044434	0.104	1.58	A_33_P3358099	CD300E	CD300e molecule	342510	NM_181449	Hs.158954
251	0.0044494	0.104	1.74	A_24_P141214	STOM	stomatin	2040	NM_001270526	Hs.253903
252	0.004456	0.104	1.62	A_23_P259506	CYSTM1	cysteine-rich transmembrane module containing 1	84418	NM_032412	Hs.529798
253	0.0044829	0.104	0.64	A_23_P107735	CD79A	CD79a molecule, immunoglobulin-associated alpha	973	NM_001783	Hs.631567	B Cell Receptor Complex, BCR Signaling Pathway, CTCF: First Multivalent Nuclear Factor, B cell receptor signaling pathway, Primary immunodeficiency
254	0.0044881	0.104	2.86	A_33_P3299279	ANXA2R	annexin A2 receptor	389289	NM_001014279	Hs.529385
255	0.0044994	0.104	1.73	A_23_P26771	CD300C	CD300c molecule	10871	NM_006678	Hs.2605
256	0.0045033	0.104	1.8	A_23_P25989	SETD3	SET domain containing 3	84193	NM_032233	Hs.510407
257	0.0045639	0.104	1.9	A_24_P63136	P2RY13	purinergic receptor P2Y, G-protein coupled, 13	53829	NM_023914	Hs.546396	Neuroactive ligand-receptor interaction
258	0.0045823	0.104	1.49	A_33_P3297444	ABTB1	ankyrin repeat and BTB (POZ) domain containing 1	80325	NM_032548	Hs.107812
259	0.0046166	0.104	0.57	A_23_P257365	GFI1	growth factor independent 1 transcription repressor	2672	NM_001127215	Hs.73172
260	0.0046413	0.104	1.47	A_23_P123727	ZCCHC6	zinc finger, CCHC domain containing 6	79670	NM_001185059	Hs.597057
261	0.004644	0.104	0.48	A_23_P1473	PRF1	perforin 1 (pore forming protein)	5551	NM_001083116	Hs.2200	Caspase Cascade in Apoptosis, CTL mediated immune response against target cells , D4-GDI Signaling Pathway, Granzyme A mediated Apoptosis Pathway, Allograft rejection, Autoimmune thyroid disease, Graft-versus-host disease, Natural killer cell mediated cytotoxicity, Type I diabetes mellitus, Viral myocarditis
262	0.0046448	0.104	0.65	A_33_P3360341	GATA3	GATA binding protein 3	2625	NM_001002295	Hs.524134	GATA3 participate in activating the Th2 cytokine genes expression
263	0.0047033	0.105	0.57	A_23_P40880	CMTM8	CKLF-like MARVEL transmembrane domain containing 8	152189	NM_178868	Hs.154986
264	0.004721	0.105	1.46	A_23_P404667	BIK	BCL2-interacting killer (apoptosis-inducing)	638	NM_001197	Hs.475055	Role of Mitochondria in Apoptotic Signaling
265	0.0047523	0.105	1.55	A_33_P3394868	SMIM1	small integral membrane protein 1 (Vel blood group)	388588	NM_001163724	Hs.22047
266	0.0047594	0.105	1.56	A_33_P3327592	RNF13	ring finger protein 13	11342	NM_007282	Hs.12333
267	0.0047693	0.105	1.61	A_33_P3881056	LOC100996405	uncharacterized LOC100996405	100996405	XM_003846292
268	0.0047986	0.105	0.68	A_33_P3251685	PDP2	pyruvate dehyrogenase phosphatase catalytic subunit 2	57546	NM_020786	Hs.632214
269	0.0047997	0.105	1.86	A_23_P76312	GUCY2C	guanylate cyclase 2C (heat stable enterotoxin receptor)	2984	NM_004963	Hs.524278	Purine metabolism
270	0.0048196	0.105	0.64	A_23_P142075	ACP5	acid phosphatase 5, tartrate resistant	54	NM_001111034	Hs.1211	Lysosome, Osteoclast differentiation, Rheumatoid arthritis, Riboflavin metabolism
271	0.0048774	0.106	1.74	A_23_P170453	CST5	cystatin D	1473	NM_001900	Hs.121489	Salivary secretion
272	0.0049037	0.106	1.71	A_24_P175187	SAMD9	sterile alpha motif domain containing 9	54809	NM_001193307	Hs.65641
273	0.0049176	0.106	1.44	A_33_P3334102	ARHGAP27	Rho GTPase activating protein 27	201176	NM_001159330	Hs.205326

## Sheet: Day 30 class comparison
Day 30 class comparison: 603 significantly changed genes
	Parametric p-value	FDR	Fold change Day 30 post irradiation vs pre-irradiation	UniqueID	Symbol	Name	EntrezID	Accession	UGCluster	DefinedGenelist
1	5.3e-06	0.0177	0.26	A_33_P3396459	POLR2H	polymerase (RNA) II (DNA directed) polypeptide H	5437	NM_001278698	Hs.432574	Huntington's disease, Metabolic pathways, Purine metabolism, Pyrimidine metabolism, RNA polymerase
2	6e-06	0.0177	0.33	A_33_P3214597	RP9P	retinitis pigmentosa 9 pseudogene	441212	NM_001039754	Hs.648086
3	1.72e-05	0.0295	0.37	A_33_P3287113	UVSSA	UV-stimulated scaffold protein A	57654	NM_020894	Hs.380475
4	2.25e-05	0.0295	0.26	A_33_P3258316
5	3.29e-05	0.0295	0.44	A_33_P3248900	LINC01002	long intergenic non-protein coding RNA 1002	399844	NM_001004321	Hs.356758
6	5.09e-05	0.0295	0.35	A_24_P280497	FBRSL1	fibrosin-like 1	57666	NM_001142641	Hs.411138
7	5.87e-05	0.0295	0.44	A_33_P3412295	LOC645645	uncharacterized LOC645645	645645	XR_040458	Hs.159711
8	6.69e-05	0.0295	3.67	A_23_P94230	LY96	lymphocyte antigen 96	23643	NM_001195797	Hs.726603	Pathogenic Escherichia coli infection, Toll-like receptor signaling pathway, Toxoplasmosis
9	6.72e-05	0.0295	0.39	A_33_P3263284	LOC100130238	uncharacterized LOC100130238	100130238	NR_024563	Hs.536338
10	7e-05	0.0295	0.45	A_33_P3209321
11	7.02e-05	0.0295	0.42	A_33_P3216448	COL11A2	collagen, type XI, alpha 2	1302	NM_001163771	Hs.390171	Amoebiasis, ECM-receptor interaction, Focal adhesion, Protein digestion and absorption
12	7.33e-05	0.0295	0.41	A_33_P3417222	CD72	CD72 molecule	971	NM_001782	Hs.116481	B cell receptor signaling pathway
13	7.39e-05	0.0295	0.36	A_33_P3318444	RNF222	ring finger protein 222	643904	NM_001146684	Hs.526550
14	8.99e-05	0.0295	0.48	A_32_P200237
15	0.0001007	0.0295	0.46	A_33_P3257817	LOC102723701	uncharacterized LOC102723701	102723701	NR_125821	Hs.588388
16	0.0001014	0.0295	2.09	A_23_P78092	EVI2A	ecotropic viral integration site 2A	2123	NM_001003927	Hs.591198
17	0.0001039	0.0295	0.38	A_33_P3227691	SLC9A5	solute carrier family 9, subfamily A (NHE5, cation proton antiporter 5), member 5	6553	NM_004594	Hs.439650
18	0.0001147	0.0295	0.45	A_33_P3279124	FAM21C	family with sequence similarity 21, member C	253725	NM_001169106	Hs.365286
19	0.0001179	0.0295	0.46	A_33_P3364268	LBH	limb bud and heart development	81606	NM_030915	Hs.567598
20	0.0001206	0.0295	0.44	A_33_P3283669	ATP1A3	ATPase, Na+/K+ transporting, alpha 3 polypeptide	478	NM_001256213	Hs.515427	Aldosterone-regulated sodium reabsorption, Bile secretion, Carbohydrate digestion and absorption, Cardiac muscle contraction, Gastric acid secretion, Pancreatic secretion, Protein digestion and absorption, Proximal tubule bicarbonate reclamation, Salivary secretion
21	0.0001247	0.0295	0.42	A_24_P135628
22	0.0001337	0.0295	0.46	A_24_P253723	MIR22HG	MIR22 host gene (non-protein coding)	84981	NM_001001870	Hs.597755
23	0.0001392	0.0295	0.46	A_33_P3283061
24	0.0001399	0.0295	0.44	A_33_P3218797	PPDPF	pancreatic progenitor cell differentiation and proliferation factor	79144	NM_024299	Hs.79625
25	0.0001442	0.0295	2.77	A_24_P12690	IDO2	indoleamine 2,3-dioxygenase 2	169355	NM_194294	Hs.676257	African trypanosomiasis, Metabolic pathways, Tryptophan metabolism
26	0.000146	0.0295	0.33	A_33_P3209581	IQSEC3	IQ motif and Sec7 domain 3	440073	NM_001170738	Hs.536319	Endocytosis
27	0.0001499	0.0295	0.41	A_33_P3399468	LOC100133182	uncharacterized LOC100133182	100133182	XR_253608
28	0.0001506	0.0295	0.4	A_33_P3226070
29	0.0001537	0.0295	0.52	A_33_P3275835	TOR2A	torsin family 2, member A	27433	NM_001085347	Hs.444106
30	0.0001574	0.0295	0.52	A_33_P3273534	KRT81	keratin 81	3887	NM_002281	Hs.658118
31	0.0001592	0.0295	0.31	A_33_P3332627
32	0.0001681	0.0295	0.53	A_23_P111672	TES	testis derived transcript (3 LIM domains)	26136	NM_015641	Hs.592286
33	0.0001721	0.0295	0.45	A_24_P227450	ACAD10	acyl-CoA dehydrogenase family, member 10	80724	NM_001136538	Hs.331141
34	0.0001732	0.0295	0.42	A_33_P3333038	PTMS	parathymosin	5763	NM_002824	Hs.504613
35	0.0001785	0.0295	0.51	A_33_P3222769	PRR25	proline rich 25	388199	NM_001013638	Hs.528461
36	0.0001906	0.0295	2.45	A_23_P154605	SULF2	sulfatase 2	55959	NM_001161841	Hs.162016
37	0.0001945	0.0295	0.44	A_23_P67952	MYCNOS	MYCN opposite strand	10408	NM_006316	Hs.651453
38	0.000195	0.0295	0.42	A_24_P393611	GNAO1	guanine nucleotide binding protein (G protein), alpha activating activity polypeptide O	2775	NM_020988	Hs.644524	Chagas disease (American trypanosomiasis), Long-term depression, Melanogenesis, Toxoplasmosis
39	0.0001955	0.0295	2.47	A_23_P91390	THBD	thrombomodulin	7056	NM_000361	Hs.2030	Complement and coagulation cascades
40	0.0002044	0.0301	2.22	A_23_P112251	GNG10	guanine nucleotide binding protein (G protein), gamma 10	2790	NM_001017998	Hs.534196	Chemokine signaling pathway
41	0.0002194	0.0301	0.47	A_23_P115467	S100A5	S100 calcium binding protein A5	6276	NM_002962	Hs.2960
42	0.0002205	0.0301	0.52	A_33_P3230037
43	0.0002319	0.0301	0.52	A_23_P138125	FAIM3	Fas apoptotic inhibitory molecule 3	9214	NM_001142472	Hs.58831
44	0.0002323	0.0301	0.43	A_33_P3301040	HHLA2	HERV-H LTR-associating 2	11148	NM_001282556	Hs.252351
45	0.000235	0.0301	0.41	A_23_P310	MARCKSL1	MARCKS-like 1	65108	NM_023009	Hs.75061	Fc gamma R-mediated phagocytosis, Leishmaniasis
46	0.0002413	0.0301	0.38	A_33_P3274009
47	0.0002602	0.0301	0.46	A_33_P3359308	KLHL29	kelch-like family member 29	114818	NM_025067	Hs.130593
48	0.0002704	0.0301	2.15	A_24_P64100	SLC25A37	solute carrier family 25 (mitochondrial iron transporter), member 37	51312	NM_016612	Hs.596025
49	0.0002795	0.0301	0.41	A_33_P3407601
50	0.0002927	0.0301	0.34	A_33_P3263747
51	0.0002933	0.0301	0.45	A_24_P148796	MST1	macrophage stimulating 1 (hepatocyte growth factor-like)	4485	NM_020998	Hs.349110	Msp/Ron Receptor Signaling Pathway
52	0.0002946	0.0301	2.64	A_23_P100711	PMP22	peripheral myelin protein 22	5376	NM_000304	Hs.372031
53	0.0002947	0.0301	2.77	A_23_P422851	CABLES1	Cdk5 and Abl enzyme substrate 1	91768	NM_001100619	Hs.11108
54	0.0002948	0.0301	0.5	A_23_P84359	SSX5	synovial sarcoma, X breakpoint 5	6758	NM_021015	Hs.166198
55	0.0003089	0.0301	0.49	A_23_P26294	TPSG1	tryptase gamma 1	25823	NM_012467	Hs.592076
56	0.0003172	0.0301	0.47	A_33_P3419970	NPB	neuropeptide B	256933	NM_148896	Hs.569843
57	0.0003175	0.0301	0.47	A_33_P3215999	AFMID	arylformamidase	125061	NM_001010982	Hs.558614	Glyoxylate and dicarboxylate metabolism, Metabolic pathways, Tryptophan metabolism
58	0.000323	0.0301	0.49	A_33_P3331326
59	0.0003232	0.0301	0.55	A_33_P3364964	LOC100129596	uncharacterized LOC100129596	100129596	XR_159063	Hs.639990
60	0.0003236	0.0301	2.06	A_24_P23445	RNU12	RNA, U12 small nuclear	267010	NR_029422	Hs.574857
61	0.0003249	0.0301	0.56	A_23_P109322	PCP4	Purkinje cell protein 4	5121	NM_006198	Hs.80296
62	0.0003355	0.0301	0.49	A_32_P8361	MAU2	MAU2 sister chromatid cohesion factor	23383	NM_015329	Hs.654939
63	0.0003381	0.0301	2.04	A_23_P166400	RASL10A	RAS-like, family 10, member A	10633	NM_001007279	Hs.73088
64	0.0003441	0.0301	0.46	A_33_P3347932	HSF1	heat shock transcription factor 1	3297	NM_005526	Hs.530227
65	0.0003514	0.0301	0.4	A_33_P3231677
66	0.0003516	0.0301	0.51	A_23_P164927	SYNGR4	synaptogyrin 4	23546	NM_012451	Hs.408333
67	0.000356	0.0301	1.99	A_23_P201979	CREM	cAMP responsive element modulator	1390	NM_001267562	Hs.200250	Regulation of Spermatogenesis by CREM, Repression of Pain Sensation by the Transcriptional Regulator DREAM
68	0.0003591	0.0301	0.44	A_33_P3365747	LINC00265	long intergenic non-protein coding RNA 265	349114	NM_198284	Hs.414183
69	0.0003596	0.0301	0.51	A_33_P3295056	PTPRCAP	protein tyrosine phosphatase, receptor type, C-associated protein	5790	NM_005608	Hs.155975
70	0.0003654	0.0301	1.99	A_23_P385861	CDCA2	cell division cycle associated 2	157313	NM_152562	Hs.33366
71	0.0003684	0.0301	0.44	A_24_P368943	EVX1	even-skipped homeobox 1	2128	NM_001989	Hs.369879
72	0.0003697	0.0301	1.95	A_33_P3327592	RNF13	ring finger protein 13	11342	NM_007282	Hs.12333
73	0.0003803	0.0301	0.43	A_33_P3324454	TPP1	tripeptidyl peptidase I	1200	NM_000391	Hs.523454	Lysosome
74	0.000387	0.0301	1.95	A_23_P156218	GZMK	granzyme K (granzyme 3; tryptase II)	3003	NM_002104	Hs.277937
75	0.0003882	0.0301	2.11	A_24_P98109	SNX10	sorting nexin 10	29887	NM_001199835	Hs.741316
76	0.0003916	0.0301	0.31	A_33_P3373185	LINC00999	long intergenic non-protein coding RNA 999	399744	NM_001013665	Hs.497951
77	0.0004025	0.0301	2.37	A_24_P243749	PDK4	pyruvate dehydrogenase kinase, isozyme 4	5166	NM_002612	Hs.8364
78	0.0004217	0.0301	0.58	A_23_P50799	OR10H2	olfactory receptor, family 10, subfamily H, member 2	26538	NM_013939	Hs.247694	Olfactory transduction
79	0.0004258	0.0301	0.55	A_33_P3224020	ARAFP2	ARAF pseudogene 2	644000
80	0.0004267	0.0301	0.56	A_23_P39453	MEX3D	mex-3 RNA binding family member D	399664	NM_001174118	Hs.436495
81	0.0004317	0.0301	1.81	A_33_P3376214	FMO5	flavin containing monooxygenase 5	2330	NM_001144829	Hs.642706	Drug metabolism - cytochrome P450
82	0.0004331	0.0301	2.09	A_23_P93629	TRIM24	tripartite motif containing 24	8805	NM_003852	Hs.490287
83	0.0004376	0.0301	1.8	A_33_P3423425	ZNF770	zinc finger protein 770	54989	NM_014106	Hs.744990
84	0.0004383	0.0301	0.54	A_23_P258381	SPSB4	splA/ryanodine receptor domain and SOCS box containing 4	92369	NM_080862	Hs.655112
85	0.0004433	0.0301	0.44	A_33_P3355185	BCL2	B-cell CLL/lymphoma 2	596	NM_000633	Hs.150749	Apoptotic Signaling in Response to DNA Damage, Ceramide Signaling Pathway, HIV-I Nef: negative effector of Fas and TNF, IL-2 Receptor Beta Chain in T cell Activation, IL-7 Signal Transduction, Induction of apoptosis through DR3 and DR4/5 Death Receptors , Keratinocyte Differentiation, Melanocyte Development and Pigmentation Pathway, p53 Signaling Pathway, Prion Pathway, Regulation of BAD phosphor…
86	0.0004447	0.0301	0.51	A_24_P87763	EEF2	eukaryotic translation elongation factor 2	1938	NM_001961	Hs.515070	Eukaryotic protein translation
87	0.0004527	0.0301	0.57	A_33_P3225572
88	0.0004564	0.0301	2.07	A_33_P3236102	IER5L	immediate early response 5-like	389792	NM_203434	Hs.529857
89	0.0004599	0.0301	0.31	A_33_P3268629	LINC00265	long intergenic non-protein coding RNA 265	349114	NM_198284	Hs.414183
90	0.0004634	0.0301	1.98	A_24_P337746	RABGEF1	RAB guanine nucleotide exchange factor (GEF) 1	27342	NM_001287060	Hs.530053
91	0.0004744	0.0301	1.97	A_33_P3362900	FAM228B	family with sequence similarity 228, member B	375190	NM_001145710	Hs.710370
92	0.0004916	0.0301	2.32	A_33_P3240512	KCTD12	potassium channel tetramerization domain containing 12	115207	NM_138444	Hs.644125
93	0.0004924	0.0301	0.56	A_33_P3386132	C2orf49	chromosome 2 open reading frame 49	79074	NM_001286537	Hs.549577
94	0.0004936	0.0301	1.97	A_24_P835500	ITPRIPL2	inositol 1,4,5-trisphosphate receptor interacting protein-like 2	162073	NM_001034841	Hs.530899
95	0.000497	0.0301	2.79	A_23_P328022	SLC5A10	solute carrier family 5 (sodium/sugar cotransporter), member 10	125206	NM_001042450	Hs.462418
96	0.0005101	0.0301	0.52	A_33_P3365010	ELK4	ELK4, ETS-domain protein (SRF accessory protein 1)	2005	NM_001973	Hs.497520	MAPK signaling pathway
97	0.000511	0.0301	2.04	A_33_P3396389	IL1R1	interleukin 1 receptor, type I	3554	NM_000877	Hs.701982	NF-kB Signaling Pathway, Signal transduction through IL1R, Amoebiasis, Apoptosis, Cytokine-cytokine receptor interaction, Hematopoietic cell lineage, MAPK signaling pathway, Osteoclast differentiation
98	0.0005129	0.0301	0.54	A_33_P3288871
99	0.000515	0.0301	2.29	A_33_P3244951	PDE8A	phosphodiesterase 8A	5151	NM_001243137	Hs.9333	Purine metabolism
100	0.000516	0.0301	0.46	A_24_P152468	LOC100128364	uncharacterized LOC100128364	100128364	XR_108776	Hs.632640
101	0.0005168	0.0301	1.98	A_23_P339818	ARRDC4	arrestin domain containing 4	91947	NM_183376	Hs.6093
102	0.0005284	0.0302	0.48	A_33_P3250767
103	0.0005289	0.0302	2.87	A_33_P3295203	HAS1	hyaluronan synthase 1	3036	NM_001297436	Hs.57697
104	0.0005329	0.0302	0.47	A_23_P121945	SNCB	synuclein, beta	6620	NM_001001502	Hs.90297
105	0.0005547	0.0311	0.44	A_33_P3234540
106	0.0005776	0.0313	3.3	A_23_P28466	DAW1	dynein assembly factor with WDR repeat domains 1	164781	NM_178821	Hs.424594
107	0.0005801	0.0313	0.48	A_24_P242036	RRP7B	ribosomal RNA processing 7 homolog B (S. cerevisiae)	91695	NR_002184	Hs.534041
108	0.0005837	0.0313	0.48	A_33_P3292130
109	0.0005909	0.0313	0.48	A_33_P3368109
110	0.0005918	0.0313	0.31	A_33_P3288649	HOXA10	homeobox A10	3206	NM_018951	Hs.110637
111	0.0006	0.0313	0.57	A_33_P3362153	TMEM238	transmembrane protein 238	388564	NM_001190764	Hs.534672
112	0.000603	0.0313	2.23	A_32_P96807	RC3H1	ring finger and CCCH-type domains 1	149041	NM_001300850	Hs.30258
113	0.0006217	0.0313	0.42	A_33_P3335682	PPP1R14A	protein phosphatase 1, regulatory (inhibitor) subunit 14A	94274	NM_001243947	Hs.631569	Vascular smooth muscle contraction
114	0.0006268	0.0313	2.49	A_23_P50907	ITGAV	integrin, alpha V	3685	NM_001144999	Hs.436873	Phospholipids as signalling intermediaries, Arrhythmogenic right ventricular cardiomyopathy (ARVC), Cell adhesion molecules (CAMs), Dilated cardiomyopathy, ECM-receptor interaction, Focal adhesion, Hypertrophic cardiomyopathy (HCM), Pathways in cancer, Phagosome, Regulation of actin cytoskeleton, Small cell lung cancer
115	0.0006359	0.0313	0.37	A_33_P3378360	PRELID1	PRELI domain containing 1	27166	NM_001271828	Hs.744904
116	0.0006375	0.0313	2.12	A_23_P428129	CDKN1C	cyclin-dependent kinase inhibitor 1C (p57, Kip2)	1028	NM_000076	Hs.106070	Cell cycle
117	0.0006399	0.0313	0.49	A_33_P3381762
118	0.0006463	0.0313	0.29	A_33_P3393537	PTAFR	platelet-activating factor receptor	5724	NM_000952	Hs.77542	Calcium signaling pathway, Neuroactive ligand-receptor interaction, Staphylococcus aureus infection
119	0.0006472	0.0313	0.42	A_23_P200260	PCNXL2	pecanex-like 2 (Drosophila)	80003	NM_014801	Hs.370605
120	0.0006522	0.0313	0.55	A_23_P98580	FADS2	fatty acid desaturase 2	9415	NM_001281501	Hs.502745	alpha-Linolenic acid metabolism, Biosynthesis of unsaturated fatty acids, PPAR signaling pathway
121	0.0006574	0.0313	0.51	A_23_P85218	SOX3	SRY (sex determining region Y)-box 3	6658	NM_005634	Hs.157429
122	0.0006658	0.0313	1.95	A_33_P3422787
123	0.0006761	0.0313	0.54	A_33_P3260209
124	0.0006788	0.0313	0.3	A_23_P424734	EXOC3L1	exocyst complex component 3-like 1	283849	NM_178516	Hs.647356
125	0.0006816	0.0313	0.53	A_33_P3310976
126	0.0006978	0.0313	1.88	A_33_P3799936	ARHGEF10L	Rho guanine nucleotide exchange factor (GEF) 10-like	55160	NM_001011722	Hs.443460
127	0.0006988	0.0313	2.12	A_24_P114249	GALNT3	polypeptide N-acetylgalactosaminyltransferase 3	2591	NM_004482	Hs.170986	Metabolic pathways, Mucin type O-Glycan biosynthesis
128	0.0007091	0.0313	0.56	A_33_P3218741
129	0.0007197	0.0313	2.21	A_23_P361584	TMEM154	transmembrane protein 154	201799	NM_152680	Hs.518900
130	0.0007215	0.0313	2.2	A_24_P235429	ABCA1	ATP-binding cassette, sub-family A (ABC1), member 1	19	NM_005502	Hs.659274	FXR and LXR Regulation of Cholesterol Metabolism, Nuclear Receptors in Lipid Metabolism and Toxicity, ABC transporters, Fat digestion and absorption
131	0.0007228	0.0313	0.55	A_33_P3290124	ASB10	ankyrin repeat and SOCS box containing 10	136371	NM_001142459	Hs.647081
132	0.0007311	0.0313	3.16	A_23_P253524	CENPE	centromere protein E, 312kDa	1062	NM_001286734	Hs.75573
133	0.0007334	0.0313	0.6	A_24_P74981	KDM1A	lysine (K)-specific demethylase 1A	23028	NM_001009999	Hs.591518
134	0.0007349	0.0313	2.23	A_23_P7684	CCNJL	cyclin J-like	79616	NM_024565	Hs.14070
135	0.0007401	0.0313	1.98	A_24_P223124	FNDC3B	fibronectin type III domain containing 3B	64778	NM_001135095	Hs.744888
136	0.0007587	0.0313	0.45	A_33_P3381292
137	0.000769	0.0313	2.15	A_32_P182439	POLD3	polymerase (DNA-directed), delta 3, accessory subunit	10714	NM_006591	Hs.82502	Base excision repair, DNA replication, Homologous recombination, Metabolic pathways, Mismatch repair, Nucleotide excision repair, Purine metabolism, Pyrimidine metabolism
138	0.0007751	0.0313	1.95	A_23_P106391	THAP10	THAP domain containing 10	56906	NM_020147	Hs.591123
139	0.0007782	0.0313	1.88	A_32_P171313	GNB4	guanine nucleotide binding protein (G protein), beta polypeptide 4	59345	NM_021629	Hs.173030	Chemokine signaling pathway
140	0.0007788	0.0313	0.55	A_33_P3410849	C8orf58	chromosome 8 open reading frame 58	541565	NM_001013842	Hs.743508
141	0.0007806	0.0313	0.44	A_23_P161098	ELK4	ELK4, ETS-domain protein (SRF accessory protein 1)	2005	NM_001973	Hs.497520	MAPK signaling pathway
142	0.0007817	0.0313	0.5	A_33_P3415859	NLRC3	NLR family, CARD domain containing 3	197358	NM_178844	Hs.592091
143	0.0007846	0.0313	0.46	A_33_P3285868	CYGB	cytoglobin	114757	NM_134268	Hs.95120
144	0.0007847	0.0313	0.2	A_33_P3362249
145	0.0007927	0.0313	2.05	A_33_P3369058	LRRK2	leucine-rich repeat kinase 2	120892	NM_198578	Hs.187636	Parkinson's disease
146	0.0007929	0.0313	0.48	A_33_P3416231	HOXA9	homeobox A9	3205	NM_152739	Hs.659350
147	0.0007953	0.0313	0.47	A_33_P3337742
148	0.0008043	0.0313	1.81	A_23_P24784	TNNI2	troponin I type 2 (skeletal, fast)	7136	NM_001145829	Hs.523403
149	0.0008079	0.0313	0.45	A_33_P3289860
150	0.0008136	0.0313	2.03	A_23_P145957	TPK1	thiamin pyrophosphokinase 1	27010	NM_001042482	Hs.660232	Metabolic pathways, Thiamine metabolism
151	0.0008184	0.0313	2.02	A_33_P3309556	PTPRE	protein tyrosine phosphatase, receptor type, E	5791	NM_006504	Hs.127022
152	0.0008201	0.0313	3.22	A_33_P3255964	CYMP	chymosin pseudogene	643160	NR_003599	Hs.532720
153	0.0008208	0.0313	0.46	A_33_P3321507	TNRC18	trinucleotide repeat containing 18	84629	NM_001013722	Hs.520638
154	0.0008212	0.0313	1.78	A_24_P235988	CLEC7A	C-type lectin domain family 7, member A	64581	NM_022570	Hs.143929	Phagosome
155	0.0008284	0.0313	1.97	A_23_P121926	SEPP1	selenoprotein P, plasma, 1	6414	NM_001085486	Hs.275775
156	0.0008303	0.0313	0.54	A_23_P1352	SFRP5	secreted frizzled-related protein 5	6425	NM_003015	Hs.279565	Wnt signaling pathway
157	0.0008526	0.0318	0.21	A_33_P3621701	LOC284933	uncharacterized LOC284933	284933	NR_038917	Hs.159057
158	0.0008557	0.0318	0.55	A_33_P3357879
159	0.0008706	0.0318	0.57	A_33_P3354137	MAP4	microtubule-associated protein 4	4134	NM_001134364	Hs.517949
160	0.0008735	0.0318	0.51	A_23_P30204	HMHB1	histocompatibility (minor) HB-1	57824	NM_021182	Hs.158320
161	0.0008748	0.0318	0.45	A_24_P366122	ACBD4	acyl-CoA binding domain containing 4	79777	NM_001135704	Hs.110298
162	0.0008803	0.0318	0.36	A_33_P3238433	ALDH3A1	aldehyde dehydrogenase 3 family, member A1	218	NM_000691	Hs.531682	Drug metabolism - cytochrome P450, Glycolysis / Gluconeogenesis, Histidine metabolism, Metabolic pathways, Metabolism of xenobiotics by cytochrome P450, Phenylalanine metabolism, Tyrosine metabolism
163	0.000892	0.0318	2.45	A_32_P178966	TMEM170B	transmembrane protein 170B	100113407	NM_001100829	Hs.146317
164	0.0008927	0.0318	1.88	A_24_P62860	STAM2	signal transducing adaptor molecule (SH3 domain and ITAM motif) 2	10254	NM_005843	Hs.17200	Endocytosis, Jak-STAT signaling pathway
165	0.0008933	0.0318	0.58	A_33_P3244553
166	0.0008997	0.0318	1.93	A_23_P214627	AIF1	allograft inflammatory factor 1	199	NM_001623	Hs.76364
167	0.0009122	0.0318	0.59	A_33_P3775281	LINC01529	long intergenic non-protein coding RNA 1529	644050	NR_104176	Hs.651888
168	0.0009204	0.0318	0.4	A_33_P3303031	LOC643549	uncharacterized LOC643549	643549	NM_001039897	Hs.472856
169	0.0009214	0.0318	0.56	A_33_P3334398	CA6	carbonic anhydrase VI	765	NM_001215	Hs.100322	Nitrogen metabolism
170	0.0009221	0.0318	1.86	A_33_P3231357	KISS1R	KISS1 receptor	84634	NM_032551	Hs.208229	Neuroactive ligand-receptor interaction
171	0.0009306	0.0318	2.26	A_23_P137935	MNDA	myeloid cell nuclear differentiation antigen	4332	NM_002432	Hs.153837
172	0.0009317	0.0318	2.23	A_23_P162300	IRAK3	interleukin-1 receptor-associated kinase 3	11213	NM_001142523	Hs.369265	Signal transduction through IL1R, Apoptosis, Neurotrophin signaling pathway
173	0.000934	0.0318	0.5	A_33_P3266080	TAF6L	TAF6-like RNA polymerase II, p300/CBP-associated factor (PCAF)-associated factor, 65kDa	10629	NM_006473	Hs.714400	Basal transcription factors
174	0.0009444	0.0319	0.57	A_33_P3323699	NPPA	natriuretic peptide A	4878	NM_006172	Hs.75640	ALK in cardiac myocytes, Corticosteroids and cardioprotection, NFAT and Hypertrophy of the heart (Transcription in the broken heart)
175	0.0009672	0.0325	0.59	A_33_P3421571	RAPH1	Ras association (RalGDS/AF-6) and pleckstrin homology domains 1	65059	NM_025252	Hs.471162
176	0.0009744	0.0325	0.55	A_33_P3216483	LOC644277	uncharacterized LOC644277	644277	XR_110541	Hs.577348
177	0.0009809	0.0325	2.39	A_23_P502336	EMR2	egf-like module containing, mucin-like, hormone receptor-like 2	30817	NM_001271052	Hs.531619
178	0.0009873	0.0325	0.6	A_33_P3877739	SMCR2	Smith-Magenis syndrome chromosome region, candidate 2 (non-protein coding)	140768		Hs.369680
179	0.0009885	0.0325	2.34	A_32_P10396	WDFY3	WD repeat and FYVE domain containing 3	23001	NM_014991	Hs.480116
180	0.0009968	0.0325	0.59	A_23_P316531	GPR25	G protein-coupled receptor 25	2848	NM_005298	Hs.534316
181	0.001003	0.0325	1.87	A_24_P29277	COL4A3BP	collagen, type IV, alpha 3 (Goodpasture antigen) binding protein	10087	NM_001130105	Hs.270437
182	0.0010038	0.0325	0.54	A_33_P3315303	KRT73	keratin 73	319101	NM_175068	Hs.55410
183	0.0010143	0.0326	0.31	A_33_P3409580	C9orf173-AS1	C9orf173 antisense RNA 1	100129722	NR_038389	Hs.656347
184	0.0010198	0.0326	0.49	A_33_P3283064
185	0.0010294	0.0326	2.21	A_33_P3214550	CXCR2	chemokine (C-X-C motif) receptor 2	3579	NM_001168298	Hs.846	Chemokine signaling pathway, Cytokine-cytokine receptor interaction, Endocytosis, Epithelial cell signaling in Helicobacter pylori infection
186	0.0010378	0.0326	0.61	A_32_P159445	IQSEC2	IQ motif and Sec7 domain 2	23096	NM_001111125	Hs.496138	Endocytosis
187	0.001049	0.0326	0.59	A_33_P3291329
188	0.0010592	0.0326	1.9	A_23_P389118	ANO6	anoctamin 6	196527	NM_001025356	Hs.505339
189	0.00106	0.0326	0.58	A_33_P3370019
190	0.0010603	0.0326	2.21	A_23_P114947	RGS2	regulator of G-protein signaling 2	5997	NM_002923	Hs.78944
191	0.001061	0.0326	0.36	A_23_P43490	CDKN2A	cyclin-dependent kinase inhibitor 2A	1029	NM_000077	Hs.512599	Cell Cycle: G1/S Check Point , CTCF: First Multivalent Nuclear Factor, Cyclins and Cell Cycle Regulation, Tumor Suppressor Arf Inhibits Ribosomal Biogenesis, Bladder cancer, Cell cycle, Chronic myeloid leukemia, Glioma, Melanoma, Non-small cell lung cancer, p53 signaling pathway, Pancreatic cancer, Pathways in cancer
192	0.0010679	0.0326	0.39	A_33_P3338152	HIF3A	hypoxia inducible factor 3, alpha subunit	64344	NM_022462	Hs.420830
193	0.0010712	0.0326	2.43	A_24_P175187	SAMD9	sterile alpha motif domain containing 9	54809	NM_001193307	Hs.65641
194	0.0010796	0.0326	2.24	A_24_P379750	MXD1	MAX dimerization protein 1	4084	NM_001202513	Hs.468908
195	0.0010813	0.0326	1.96	A_23_P208293	PVRL2	poliovirus receptor-related 2 (herpesvirus entry mediator B)	5819	NM_001042724	Hs.655455	Adherens junction, Cell adhesion molecules (CAMs)
196	0.0010981	0.0328	0.44	A_33_P3223678	LHX3	LIM homeobox 3	8022	NM_014564	Hs.148427
197	0.0011027	0.0328	0.6	A_33_P3246010
198	0.0011034	0.0328	0.59	A_33_P3270360	OR1S1	olfactory receptor, family 1, subfamily S, member 1	219959	NM_001004458	Hs.553645	Olfactory transduction
199	0.0011111	0.0329	0.38	A_33_P3350202	MOCS3	molybdenum cofactor synthesis 3	27304	NM_014484	Hs.159410	Sulfur relay system
200	0.0011199	0.033	1.76	A_23_P170857	IL1RAP	interleukin 1 receptor accessory protein	3556	NM_001167928	Hs.478673	Signal transduction through IL1R, Apoptosis, Cytokine-cytokine receptor interaction
201	0.001144	0.0331	2.1	A_32_P66881	TLR4	toll-like receptor 4	7099	NM_003266	Hs.174312	Amoebiasis, Chagas disease (American trypanosomiasis), Leishmaniasis, Malaria, Pathogenic Escherichia coli infection, Phagosome, Rheumatoid arthritis, Toll-like receptor signaling pathway, Toxoplasmosis
202	0.0011485	0.0331	0.53	A_23_P6413	SELM	selenoprotein M	140606	NM_080430	Hs.55940
203	0.0011491	0.0331	0.57	A_24_P256243	SSX2	synovial sarcoma, X breakpoint 2	6757	NM_001278697	Hs.289105
204	0.0011498	0.0331	1.73	A_33_P3271990	DGAT1	diacylglycerol O-acyltransferase 1	8694	NM_012079	Hs.521954	Fat digestion and absorption, Glycerolipid metabolism, Metabolic pathways, Retinol metabolism
205	0.0011603	0.0331	0.52	A_32_P874898
206	0.0011611	0.0331	2.22	A_33_P3356502	RALB	v-ral simian leukemia viral oncogene homolog B	5899	NM_002881	Hs.469820	Pancreatic cancer, Pathways in cancer
207	0.0011648	0.0331	0.56	A_33_P3318646	CALY	calcyon neuron-specific vesicular protein	50632	NM_015722	Hs.148680
208	0.0011892	0.0336	1.94	A_32_P96719	SHCBP1	SHC SH2-domain binding protein 1	79801	NM_024745	Hs.123253
209	0.0012061	0.0339	1.83	A_23_P10873	TLR1	toll-like receptor 1	7096	NM_003263	Hs.621817	Toll-like receptor signaling pathway
210	0.0012087	0.0339	2.12	A_24_P339611	PDCD5	programmed cell death 5	9141	NM_004708	Hs.443831
211	0.0012331	0.0344	0.45	A_33_P3312504	PSD4	pleckstrin and Sec7 domain containing 4	23550	NM_012455	Hs.516306	Endocytosis
212	0.0012607	0.0345	0.47	A_33_P3388527
213	0.0012673	0.0345	0.59	A_33_P3241250
214	0.0012705	0.0345	0.6	A_33_P3358957	PAPL	iron/zinc purple acid phosphatase-like protein	390928	NM_001004318	Hs.448934
215	0.001273	0.0345	0.39	A_24_P169073	FAM131C	family with sequence similarity 131, member C	348487	NM_182623	Hs.126825
216	0.0012799	0.0345	0.41	A_33_P3248602	DUX4	double homeobox 4	100288687	NM_001205218	Hs.728749
217	0.0012806	0.0345	1.79	A_24_P940135	CTBS	chitobiase, di-N-acetyl-	1486	NM_004388	Hs.513557
218	0.0012872	0.0345	0.4	A_33_P3355281	MIOX	myo-inositol oxygenase	55586	NM_017584	Hs.129227	Ascorbate and aldarate metabolism, Inositol phosphate metabolism
219	0.0012873	0.0345	1.89	A_33_P3382177	TIMP2	TIMP metallopeptidase inhibitor 2	7077	NM_003255	Hs.633514	Inhibition of Matrix Metalloproteinases
220	0.0012898	0.0345	0.46	A_33_P3405957	BCL9L	B-cell CLL/lymphoma 9-like	283149	NM_182557	Hs.414740
221	0.0013022	0.0347	0.5	A_33_P3372886	DDX51	DEAD (Asp-Glu-Ala-Asp) box polypeptide 51	317781	NM_175066	Hs.445168
222	0.0013195	0.0348	0.48	A_33_P3355717
223	0.0013205	0.0348	0.55	A_33_P3421827	HBZ	hemoglobin, zeta	3050	NM_005332	Hs.585357
224	0.0013268	0.0349	0.59	A_33_P3398437	MGA	MGA, MAX dimerization protein	23269	NM_001080541	Hs.187569
225	0.0013342	0.0349	1.89	A_23_P346982	DTWD2	DTW domain containing 2	285605	NM_173666	Hs.655891
226	0.0013621	0.0355	2.1	A_23_P217109	SLC31A2	solute carrier family 31 (copper transporter), member 2	1318	NM_001860	Hs.24030
227	0.0013822	0.0357	0.21	A_24_P691775	LINC01061	long intergenic non-protein coding RNA 1061	401149	NR_037596	Hs.448518
228	0.0013839	0.0357	0.5	A_33_P3388588	LOC400558	uncharacterized LOC400558	400558	NR_046200	Hs.513818
229	0.0013944	0.0358	3.11	A_23_P28485	GCA	grancalcin, EF-hand calcium binding protein	25801	NM_012198	Hs.377894
230	0.0014033	0.0358	0.46	A_33_P3296567	PRRC2B	proline-rich coiled-coil 2B	84726	NM_013318	Hs.743955
231	0.0014044	0.0358	0.57	A_23_P21057	42614	septin 1	1731	NM_052838	Hs.632176	Bacterial invasion of epithelial cells
232	0.0014195	0.0359	0.37	A_33_P3321657	HSPG2	heparan sulfate proteoglycan 2	3339	NM_001291860	Hs.562227	ECM-receptor interaction
233	0.0014281	0.0359	1.97	A_23_P302550	RGS18	regulator of G-protein signaling 18	64407	NM_130782	Hs.440890
234	0.0014289	0.0359	0.46	A_33_P3417487	SCUBE1	signal peptide, CUB domain, EGF-like 1	80274	NM_173050	Hs.133995
235	0.0014405	0.0359	2.46	A_23_P321703	BCL2A1	BCL2-related protein A1	597	NM_001114735	Hs.227817
236	0.0014524	0.0359	0.41	A_33_P3454968	LOC645553	uncharacterized LOC645553	645553	XR_244001	Hs.613068
237	0.0014561	0.0359	1.89	A_33_P3350863	RETN	resistin	56729	NM_001193374	Hs.283091	Visceral Fat Deposits and the Metabolic Syndrome
238	0.001458	0.0359	2.33	A_33_P3881056	LOC100996405	uncharacterized LOC100996405	100996405	XM_003846292
239	0.0014598	0.0359	0.54	A_33_P3394605	HMG20B	high mobility group 20B	10362	NM_006339	Hs.406534
240	0.0014808	0.0362	0.51	A_33_P3724155	DERL3	derlin 3	91319	NM_001002862	Hs.593679	Protein processing in endoplasmic reticulum
241	0.0014861	0.0362	1.77	A_24_P172481	TRIM22	tripartite motif containing 22	10346	NM_001199573	Hs.501778
242	0.0014892	0.0362	0.62	A_23_P53018	HRASLS5	HRAS-like suppressor family, member 5	117245	NM_001146728	Hs.410316
243	0.0015043	0.0363	1.85	A_24_P215804	CKLF	chemokine-like factor	51192	NM_001040138	Hs.15159
244	0.0015056	0.0363	0.32	A_33_P3335920	SYNE1	spectrin repeat containing, nuclear envelope 1	23345	NM_001099267	Hs.12967
245	0.001518	0.0365	1.96	A_33_P3232965	TDRD6	tudor domain containing 6	221400	NM_001010870	Hs.656983
246	0.0015442	0.0369	0.48	A_23_P48455	AMN	amnion associated transmembrane protein	81693	NM_030943	Hs.534494
247	0.0015485	0.0369	1.81	A_23_P74115	RAD54L	RAD54-like (S. cerevisiae)	8438	NM_001142548	Hs.642042	Homologous recombination
248	0.001561	0.0369	0.6	A_23_P55917	SYT3	synaptotagmin III	84258	NM_001160328	Hs.515554
249	0.0015611	0.0369	0.21	A_33_P3328284
250	0.0015708	0.0369	0.27	A_33_P3235117	LOC100133286	uncharacterized LOC100133286	100133286	NR_040084	Hs.728809
251	0.0015738	0.0369	0.63	A_33_P3342096	ZHX3	zinc fingers and homeoboxes 3	23051	NM_015035	Hs.380133
252	0.0015788	0.0369	0.44	A_33_P3295148	GLUD1P3	glutamate dehydrogenase 1 pseudogene 3	2749	NR_048575	Hs.676111
253	0.0016022	0.0373	3.04	A_32_P122226	AMDHD1	amidohydrolase domain containing 1	144193	NM_152435	Hs.424907	Histidine metabolism, Metabolic pathways
254	0.0016122	0.0374	2.36	A_23_P35912	CASP4	caspase 4, apoptosis-related cysteine peptidase	837	NM_001225	Hs.138378	Caspase Cascade in Apoptosis
255	0.0016261	0.0374	2.4	A_23_P119562	CFD	complement factor D (adipsin)	1675	NM_001928	Hs.155597	Alternative Complement Pathway, Complement Pathway, Complement and coagulation cascades, Staphylococcus aureus infection
256	0.0016274	0.0374	2.18	A_23_P110473	NAIP	NLR family, apoptosis inhibitory protein	4671	NM_004536	Hs.654500	NOD-like receptor signaling pathway
257	0.0016498	0.0375	0.3	A_33_P3314441	FBXL17	F-box and leucine-rich repeat protein 17	64839	NM_001163315	Hs.657225
258	0.0016604	0.0375	0.53	A_33_P3279720	ARFRP1	ADP-ribosylation factor related protein 1	10139	NM_001134758	Hs.389277
259	0.0016608	0.0375	1.82	A_23_P99163	DRAM1	DNA-damage regulated autophagy modulator 1	55332	NM_018370	Hs.525634
260	0.0016696	0.0375	0.6	A_33_P3359012	DUSP8	dual specificity phosphatase 8	1850	NM_004420	Hs.41688	Regulation of MAP Kinase Pathways Through Dual Specificity Phosphatases, MAPK signaling pathway
261	0.0016803	0.0375	1.97	A_23_P303810	CRYBG3	beta-gamma crystallin domain containing 3	131544	NM_153605	Hs.733378
262	0.0016815	0.0375	0.6	A_24_P373885	C19orf25	chromosome 19 open reading frame 25	148223	NM_152482	Hs.532840
263	0.0016853	0.0375	2	A_33_P3215640	PI16	peptidase inhibitor 16	221476	NM_001199159	Hs.25391
264	0.0016905	0.0375	0.52	A_33_P3228751	LOC642423	golgin A2 pseudogene	642423	NR_049748	Hs.681665
265	0.0017058	0.0375	0.47	A_33_P3401138
266	0.001711	0.0375	1.79	A_23_P63897	CTBP2	C-terminal binding protein 2	1488	NM_001083914	Hs.501345	Chronic myeloid leukemia, Notch signaling pathway, Pathways in cancer, Wnt signaling pathway
267	0.0017139	0.0375	2.47	A_33_P3315375	SLFN11	schlafen family member 11	91607	NM_001104587	Hs.745059
268	0.0017157	0.0375	0.23	A_24_P256155	NKX1-2	NK1 homeobox 2	390010	NM_001146340	Hs.712041
269	0.0017162	0.0375	0.36	A_33_P3345474
270	0.0017198	0.0375	1.87	A_23_P8281	IFNGR1	interferon gamma receptor 1	3459	NM_000416	Hs.520414	Chaperones modulate interferon Signaling Pathway, IFN gamma signaling pathway , Selective expression of chemokine receptors during T-cell polarization, Th1/Th2 Differentiation, Chagas disease (American trypanosomiasis), Cytokine-cytokine receptor interaction, Jak-STAT signaling pathway, Leishmaniasis, Natural killer cell mediated cytotoxicity, Osteoclast differentiation, Toxoplasmosis
271	0.0017282	0.0375	0.51	A_33_P3214179
272	0.0017369	0.0375	1.9	A_23_P380240	CEACAM8	carcinoembryonic antigen-related cell adhesion molecule 8	1088	NM_001816	Hs.41
273	0.0017499	0.0375	1.78	A_23_P213102	PALLD	palladin, cytoskeletal associated protein	23022	NM_001166108	Hs.151220
274	0.0017678	0.0375	0.6	A_23_P64954	USP5	ubiquitin specific peptidase 5 (isopeptidase T)	8078	NM_001098536	Hs.631661
275	0.0017706	0.0375	0.52	A_23_P163711	FAM57B	family with sequence similarity 57, member B	83723	NM_031478	Hs.558560
276	0.001772	0.0375	0.36	A_24_P84781
277	0.0017767	0.0375	0.51	A_33_P3286973	TAS1R3	taste receptor, type 1, member 3	83756	NM_152228	Hs.74375	Carbohydrate digestion and absorption, Taste transduction
278	0.0017787	0.0375	0.59	A_33_P3226995	CD7	CD7 molecule	924	NM_006137	Hs.36972	Dendritic cells in regulating TH1 and TH2 Development, Hematopoietic cell lineage
279	0.0017851	0.0375	0.5	A_33_P3360886
280	0.0017945	0.0375	1.78	A_33_P3363799	NCAM1	neural cell adhesion molecule 1	4684	NM_000615	Hs.503878	Synaptic Proteins at the Synaptic Junction, Cell adhesion molecules (CAMs), Prion diseases
281	0.0017982	0.0375	0.35	A_33_P3408665
282	0.0018037	0.0375	0.57	A_24_P360722	DIP2C	DIP2 disco-interacting protein 2 homolog C (Drosophila)	22982	NM_014974	Hs.432397
283	0.0018057	0.0375	1.86	A_23_P12572	CASP7	caspase 7, apoptosis-related cysteine peptidase	840	NM_001227	Hs.9216	Apoptotic DNA fragmentation and tissue homeostasis, Apoptotic Signaling in Response to DNA Damage, B Cell Survival Pathway, Caspase Cascade in Apoptosis, FAS signaling pathway ( CD95 ), HIV-I Nef: negative effector of Fas and TNF, Induction of apoptosis through DR3 and DR4/5 Death Receptors , Role of Mitochondria in Apoptotic Signaling, Alzheimer's disease, Apoptosis
284	0.0018302	0.0376	1.74	A_23_P139704	DUSP6	dual specificity phosphatase 6	1848	NM_001946	Hs.298654	Regulation of MAP Kinase Pathways Through Dual Specificity Phosphatases, MAPK signaling pathway
285	0.0018309	0.0376	0.55	A_33_P3275826
286	0.0018323	0.0376	1.9	A_23_P62605	RPL11	ribosomal protein L11	6135	NM_000975	Hs.719951	Ribosome
287	0.0018353	0.0376	1.63	A_33_P3328026	CDK19	cyclin-dependent kinase 19	23097	NM_001300960	Hs.744895
288	0.0018424	0.0376	1.7	A_24_P919452
289	0.0018518	0.0376	0.6	A_33_P3327663	SUSD4	sushi domain containing 4	55061	NM_001037175	Hs.497841
290	0.0018536	0.0376	0.6	A_23_P107465	KRT31	keratin 31	3881	NM_002277	Hs.41696
291	0.0018619	0.0377	1.75	A_23_P55356	VMO1	vitelline membrane outer layer 1 homolog (chicken)	284013	NM_001144939	Hs.122561
292	0.0018736	0.0377	0.49	A_33_P3359354	C1orf86	chromosome 1 open reading frame 86	199990	NM_001146310	Hs.107101
293	0.0018855	0.0377	1.94	A_23_P105251	GLI1	GLI family zinc finger 1	2735	NM_001160045	Hs.632702	Sonic Hedgehog (Shh) Pathway, Basal cell carcinoma, Hedgehog signaling pathway, Pathways in cancer
294	0.0018865	0.0377	0.29	A_33_P3303355	ZCCHC18	zinc finger, CCHC domain containing 18	644353	NM_001143978	Hs.648338
295	0.0018915	0.0377	0.62	A_33_P3256257	KRTAP4-7	keratin associated protein 4-7	100132476	NM_033061	Hs.632746
296	0.0019162	0.0381	0.59	A_24_P359191	SLC6A6	solute carrier family 6 (neurotransmitter transporter), member 6	6533	NM_001134367	Hs.529488
297	0.0019312	0.0383	0.61	A_33_P3210848	ELFN1	extracellular leucine-rich repeat and fibronectin type III domain containing 1	392617	NM_001128636	Hs.42896
298	0.0019448	0.0384	0.62	A_23_P303891	LCE1C	late cornified envelope 1C	353133	NM_001276331	Hs.516429
299	0.0019531	0.0384	0.52	A_33_P3249364	TMTC1	transmembrane and tetratricopeptide repeat containing 1	83857	NM_001193451	Hs.401954
300	0.001988	0.039	2	A_33_P3287631	CTSB	cathepsin B	1508	NM_001908	Hs.520898	Antigen processing and presentation, Lysosome
301	0.0020052	0.0391	0.6	A_33_P3287314
302	0.0020136	0.0391	0.44	A_33_P3402035	TRAF4	TNF receptor-associated factor 4	9618	NM_004295	Hs.8375	Pathways in cancer, Small cell lung cancer
303	0.0020184	0.0391	2.54	A_23_P138541	AKR1C3	aldo-keto reductase family 1, member C3	8644	NM_001253908	Hs.78183	Arachidonic acid metabolism, Metabolism of xenobiotics by cytochrome P450, Steroid hormone biosynthesis
304	0.0020221	0.0391	0.24	A_23_P23839	LGR6	leucine-rich repeat containing G protein-coupled receptor 6	59352	NM_001017403	Hs.497402
305	0.0020434	0.0393	2.42	A_24_P406060	RNF144B	ring finger protein 144B	255488	NM_182757	Hs.148741
306	0.0020437	0.0393	1.71	A_33_P3281250
307	0.0020539	0.0394	0.58	A_23_P137046	NYX	nyctalopin	60506	NM_022567	Hs.302019
308	0.0020868	0.0399	0.62	A_23_P42768	SRRM3	serine/arginine repetitive matrix 3	222183	NM_001039212	Hs.511025
309	0.002101	0.04	2.81	A_23_P381261	ADCY4	adenylate cyclase 4	196883	NM_001198568	Hs.443428	Bile secretion, Calcium signaling pathway, Chemokine signaling pathway, Dilated cardiomyopathy, Gap junction, Gastric acid secretion, GnRH signaling pathway, Melanogenesis, Oocyte meiosis, Pancreatic secretion, Progesterone-mediated oocyte maturation, Purine metabolism, Salivary secretion, Taste transduction, Vascular smooth muscle contraction
310	0.0021327	0.04	0.31	A_33_P3264346
311	0.0021352	0.04	1.97	A_23_P304897	BDKRB2	bradykinin receptor B2	624	NM_000623	Hs.654542	Actions of Nitric Oxide in the Heart, Calcium signaling pathway, Chagas disease (American trypanosomiasis), Complement and coagulation cascades, Neuroactive ligand-receptor interaction, Regulation of actin cytoskeleton
312	0.002138	0.04	1.62	A_24_P91701	DRICH1	aspartate-rich 1	51233	NM_016449	Hs.517466
313	0.0021407	0.04	0.58	GE_BrightCorner
314	0.0021439	0.04	0.56	A_23_P122144	UGT3A1	UDP glycosyltransferase 3 family, polypeptide A1	133688	NM_001171873	Hs.254699
315	0.0021475	0.04	1.85	A_33_P3338733	MITF	microphthalmia-associated transcription factor	4286	NM_000248	Hs.166017	Melanocyte Development and Pigmentation Pathway, Melanogenesis, Melanoma, Osteoclast differentiation, Pathways in cancer
316	0.0021499	0.04	2.03	A_24_P250922	PTGS2	prostaglandin-endoperoxide synthase 2 (prostaglandin G/H synthase and cyclooxygenase)	5743	NM_000963	Hs.196384	Eicosanoid Metabolism, Mechanism of Acetaminophen Activity and Toxicity, Mechanism of Gene Regulation by Peroxisome Proliferators via PPARa(alpha), Arachidonic acid metabolism, Leishmaniasis, Metabolic pathways, Pathways in cancer, Small cell lung cancer, VEGF signaling pathway
317	0.0021619	0.0401	0.56	A_33_P3238579
318	0.002166	0.0401	1.65	A_33_P3215575	ARHGEF10L	Rho guanine nucleotide exchange factor (GEF) 10-like	55160	NM_001011722	Hs.443460
319	0.0021719	0.0401	1.83	A_23_P383986	CHST15	carbohydrate (N-acetylgalactosamine 4-sulfate 6-O) sulfotransferase 15	51363	NM_001270764	Hs.287537	Glycosaminoglycan biosynthesis - chondroitin sulfate
320	0.0021895	0.0403	0.49	A_33_P3276455	KDM5B	lysine (K)-specific demethylase 5B	10765	NM_006618	Hs.443650
321	0.0021973	0.0403	0.56	A_33_P3284686	SSBP3	single stranded DNA binding protein 3	23648	NM_001009955	Hs.476706
322	0.0022041	0.0403	2.11	A_33_P3397599	LILRA6	leukocyte immunoglobulin-like receptor, subfamily A (with TM domain), member 6	79168	NM_024318	Hs.688335	Osteoclast differentiation
323	0.002216	0.0403	0.44	A_33_P3416668	VWA1	von Willebrand factor A domain containing 1	64856	NM_022834	Hs.449009
324	0.0022227	0.0403	0.61	A_33_P3339109	POLR1C	polymerase (RNA) I polypeptide C, 30kDa	9533	NM_004875	Hs.743509	Tumor Suppressor Arf Inhibits Ribosomal Biogenesis, Cytosolic DNA-sensing pathway, Metabolic pathways, Purine metabolism, Pyrimidine metabolism, RNA polymerase
325	0.0022332	0.0403	0.64	A_33_P3272347
326	0.0022389	0.0403	0.62	A_23_P392962	GRAP	GRB2-related adaptor protein	10750	NM_006613	Hs.567416
327	0.0022504	0.0403	0.53	A_33_P3377763	FLJ36000	uncharacterized FLJ36000	284124	NR_027084	Hs.310247
328	0.0022552	0.0403	0.44	A_23_P123393	KCNQ3	potassium voltage-gated channel, KQT-like subfamily, member 3	3786	NM_001204824	Hs.374023	Ion Channels and Their Functional Role in Vascular Endothelium
329	0.0022606	0.0403	1.98	A_23_P162589	VDR	vitamin D (1,25- dihydroxyvitamin D3) receptor	7421	NM_000376	Hs.524368	Control of Gene Expression by Vitamin D Receptor, Nuclear Receptors in Lipid Metabolism and Toxicity
330	0.0022623	0.0403	0.53	A_33_P3271975	LOC100132368	uncharacterized LOC100132368	100132368	XM_001722333	Hs.642618
331	0.0022713	0.0403	2.07	A_33_P3379526
332	0.0022768	0.0403	2.06	A_23_P8763	PTPN12	protein tyrosine phosphatase, non-receptor type 12	5782	NM_001131008	Hs.61812
333	0.0022844	0.0403	0.6	A_33_P3338793	KCNC3	potassium voltage-gated channel, Shaw-related subfamily, member 3	3748	NM_004977	Hs.467146
334	0.0023036	0.0403	0.49	A_33_P3374957	KLF16	Kruppel-like factor 16	83855	NM_031918	Hs.136280
335	0.0023045	0.0403	1.65	A_23_P120153	RNF149	ring finger protein 149	284996	NM_173647	Hs.142074
336	0.0023048	0.0403	1.78	A_23_P200792	NOTCH2	notch 2	4853	NM_001200001	Hs.487360	Segmentation Clock, Dorso-ventral axis formation, Notch signaling pathway
337	0.0023068	0.0403	0.63	A_33_P3323607	CCDC129	coiled-coil domain containing 129	223075	NM_001257967	Hs.224269
338	0.0023345	0.0406	0.49	A_33_P3327687	LOC727993	uncharacterized LOC727993	727993	XR_244229	Hs.551466
339	0.002341	0.0406	0.47	A_33_P3346680
340	0.002354	0.0407	1.8	A_33_P3283122	WWC2	WW and C2 domain containing 2	80014	NM_024949	Hs.333179
341	0.0023576	0.0407	1.82	A_23_P391506	IVNS1ABP	influenza virus NS1A binding protein	10625	NM_006469	Hs.497183
342	0.002388	0.0409	0.56	A_23_P405282	MGC45922	uncharacterized LOC284365	284365	NR_038359	Hs.161397
343	0.0023969	0.0409	0.36	A_23_P20075	NPC1L1	NPC1-like 1	29881	NM_001101648	Hs.567486	Fat digestion and absorption
344	0.0023976	0.0409	0.57	A_23_P37676	GPR176	G protein-coupled receptor 176	11245	NM_001271854	Hs.37196
345	0.0024042	0.0409	2.79	A_23_P83931	NET1	neuroepithelial cell transforming 1	10276	NM_001047160	Hs.25155
346	0.0024049	0.0409	1.7	A_23_P329198	NABP1	nucleic acid binding protein 1	64859	NM_001031716	Hs.591610
347	0.0024112	0.0409	2.11	A_33_P3862375	USP45	ubiquitin specific peptidase 45	85015	NM_001080481	Hs.143410
348	0.0024407	0.0412	1.81	A_33_P3227467	BNIP2	BCL2/adenovirus E1B 19kDa interacting protein 2	663	NM_004330	Hs.592515
349	0.002455	0.0412	0.25	A_33_P3380462	GPR88	G protein-coupled receptor 88	54112	NM_022049	Hs.170053
350	0.0024972	0.0412	0.45	A_33_P3326812	LOC100130152	uncharacterized LOC100130152	100130152	XM_001724268	Hs.738693
351	0.0025009	0.0412	2.06	A_23_P86838	SLC36A4	solute carrier family 36 (proton/amino acid symporter), member 4	120103	NM_001286139	Hs.148766
352	0.0025054	0.0412	1.91	A_24_P941643	PLCB1	phospholipase C, beta 1 (phosphoinositide-specific)	23236	NM_015192	Hs.431173	Activation of PKC through G protein coupled receptor, Aspirin Blocks Signaling Pathway Involved in Platelet Activation, b-arrestins in GPCR Desensitization, Cadmium induces DNA synthesis and proliferation in macrophages, CCR3 signaling in Eosinophils, Eicosanoid Metabolism, fMLP induced chemokine gene expression in HMC-1 cells, G-Protein Signaling Through Tubby Proteins, Phospholipase C Signaling…
353	0.0025069	0.0412	1.95	A_32_P47754	SLC2A14	solute carrier family 2 (facilitated glucose transporter), member 14	144195	NM_001286233	Hs.655169
354	0.0025171	0.0412	1.87	A_33_P3286621	SCARNA16	small Cajal body-specific RNA 16	677781	NR_003013	Hs.720923
355	0.0025245	0.0412	0.64	A_33_P3294603	SLC22A31	solute carrier family 22, member 31	146429	NM_001242757	Hs.447544
356	0.002533	0.0412	2.01	A_23_P33723	CD163	CD163 molecule	9332	NM_004244	Hs.504641
357	0.0025364	0.0412	1.71	A_24_P261929	IFI27L1	interferon, alpha-inducible protein 27-like 1	122509	NM_145249	Hs.19414
358	0.0025488	0.0412	1.98	A_23_P24948	KCNE3	potassium voltage-gated channel, Isk-related family, member 3	10008	NM_005472	Hs.523899	Protein digestion and absorption
359	0.002584	0.0412	1.91	A_23_P59397	RSPH3	radial spoke 3 homolog (Chlamydomonas)	83861	NM_031924	Hs.154628
360	0.0025863	0.0412	0.64	A_33_P3221828
361	0.002589	0.0412	0.65	A_33_P3215647	PCED1B	PC-esterase domain containing 1B	91523	NM_001281429	Hs.560100
362	0.0025911	0.0412	2.59	A_23_P106362	AQP9	aquaporin 9	366	NM_020980	Hs.104624	Bile secretion
363	0.0025922	0.0412	0.37	A_33_P3242418
364	0.0025925	0.0412	1.99	A_24_P38276	FZD1	frizzled class receptor 1	8321	NM_003505	Hs.94234	ALK in cardiac myocytes, Inactivation of Gsk3 by AKT causes accumulation of b-catenin in Alveolar Macrophages, Multi-step Regulation of Transcription by Pitx2, Presenilin action in Notch and Wnt signaling, Segmentation Clock, WNT Signaling Pathway, Wnt/LRP6 Signalling, Basal cell carcinoma, Melanogenesis, Pathways in cancer, Wnt signaling pathway
365	0.0026073	0.0412	1.81	A_24_P192914	AMICA1	adhesion molecule, interacts with CXADR antigen 1	120425	NM_001098526	Hs.16291
366	0.0026126	0.0412	0.58	A_23_P148473	IL2RG	interleukin 2 receptor, gamma	3561	NM_000206	Hs.84	IL 2 signaling pathway, IL 4 signaling pathway, IL-2 Receptor Beta Chain in T cell Activation, Cytokine-cytokine receptor interaction, Endocytosis, Jak-STAT signaling pathway, Primary immunodeficiency
367	0.0026139	0.0412	0.54	A_24_P298360	LTBP3	latent transforming growth factor beta binding protein 3	4054	NM_001130144	Hs.289019
368	0.0026155	0.0412	0.58	A_33_P3369128
369	0.0026185	0.0412	0.29	A_33_P3250055	MAPK12	mitogen-activated protein kinase 12	6300	NM_002969	Hs.432642	MAPKinase Signaling Pathway, Amyotrophic lateral sclerosis (ALS), Chagas disease (American trypanosomiasis), Epithelial cell signaling in Helicobacter pylori infection, Fc epsilon RI signaling pathway, GnRH signaling pathway, Hepatitis C, Leishmaniasis, Leukocyte transendothelial migration, MAPK signaling pathway, Neurotrophin signaling pathway, NOD-like receptor signaling pathway, Oocyte meiosis…
370	0.0026204	0.0412	2.06	A_23_P105862	FRY	furry homolog (Drosophila)	10129	NM_023037	Hs.507669
371	0.0026208	0.0412	0.62	A_33_P3364582	TNXB	tenascin XB	7148	NM_019105	Hs.485104	ECM-receptor interaction, Focal adhesion
372	0.0026295	0.0412	1.74	A_23_P200728	FCGR3A	Fc fragment of IgG, low affinity IIIa, receptor (CD16a)	2214	NM_000569	Hs.372679	Fc gamma R-mediated phagocytosis, Leishmaniasis, Natural killer cell mediated cytotoxicity, Osteoclast differentiation, Phagosome, Staphylococcus aureus infection, Systemic lupus erythematosus
373	0.002632	0.0412	0.6	A_33_P3287105
374	0.0026322	0.0412	2.3	A_23_P406986	MOSPD2	motile sperm domain containing 2	158747	NM_001177475	Hs.744919
375	0.0026436	0.0412	1.77	A_33_P3244181	HSBP1	heat shock factor binding protein 1	3281	NM_001537	Hs.250899
376	0.0026456	0.0412	0.59	A_33_P3350748	KRT7	keratin 7	3855	NM_005556	Hs.411501
377	0.0026458	0.0412	0.59	A_23_P90997	OTOS	otospiralin	150677	NM_148961	Hs.148586
378	0.0026508	0.0412	1.56	A_33_P3410459	SCARB2	scavenger receptor class B, member 2	950	NM_001204255	Hs.349656	Lysosome
379	0.0026625	0.0412	2.2	A_23_P256561	TLR6	toll-like receptor 6	10333	NM_006068	Hs.575090	Chagas disease (American trypanosomiasis), Phagosome, Toll-like receptor signaling pathway
380	0.0026715	0.0412	0.21	A_33_P3239864	ANKDD1A	ankyrin repeat and death domain containing 1A	348094	NM_182703	Hs.207157
381	0.0026797	0.0412	0.63	A_23_P74668	C1orf158	chromosome 1 open reading frame 158	93190	NM_152290	Hs.98095
382	0.0026798	0.0412	0.63	A_33_P3237674
383	0.0026816	0.0412	0.65	A_23_P130753	DBP	D site of albumin promoter (albumin D-box) binding protein	1628	NM_001352	Hs.414480
384	0.0026854	0.0412	0.57	A_33_P3336262	CFAP74	cilia and flagella associated protein 74	85452	NM_001003808	Hs.232092
385	0.0027012	0.0412	0.63	A_23_P1374	PRKCQ	protein kinase C, theta	5588	NM_001242413	Hs.498570	Keratinocyte Differentiation, Adipocytokine signaling pathway, T cell receptor signaling pathway, Tight junction, Vascular smooth muscle contraction
386	0.0027031	0.0412	1.98	A_23_P167389	ARAP3	ArfGAP with RhoGAP domain, ankyrin repeat and PH domain 3	64411	NM_022481	Hs.726187	Endocytosis
387	0.0027165	0.0412	1.87	A_23_P41854	CARD6	caspase recruitment domain family, member 6	84674	NM_032587	Hs.200242	NOD-like receptor signaling pathway
388	0.0027229	0.0412	1.57	A_33_P3215028	C6orf89	chromosome 6 open reading frame 89	221477	NM_001286635	Hs.433381
389	0.0027288	0.0412	1.58	A_23_P99275	KLRB1	killer cell lectin-like receptor subfamily B, member 1	3820	NM_002258	Hs.169824	Malaria
390	0.0027391	0.0412	0.63	A_23_P57236	GGT7	gamma-glutamyltransferase 7	2686	NM_178026	Hs.433738	Arachidonic acid metabolism, Cyanoamino acid metabolism, Glutathione metabolism, Metabolic pathways, Taurine and hypotaurine metabolism
391	0.0027393	0.0412	2.11	A_23_P57856	BCL6	B-cell CLL/lymphoma 6	604	NM_001130845	Hs.478588
392	0.0027478	0.0413	1.59	A_24_P329635	TSC1	tuberous sclerosis 1	7248	NM_000368	Hs.370854	mTOR Signaling Pathway, Insulin signaling pathway, mTOR signaling pathway
393	0.0027588	0.0413	0.53	A_33_P3300212	BLCAP	bladder cancer associated protein	10904	NM_001167820	Hs.472651
394	0.0027667	0.0413	0.45	A_33_P3294986	LIPE	lipase, hormone-sensitive	3991	NM_005357	Hs.656980	Insulin signaling pathway
395	0.0027871	0.0414	1.62	A_33_P3298062	ABCC5	ATP-binding cassette, sub-family C (CFTR/MRP), member 5	10057	NM_001023587	Hs.368563	ABC transporters
396	0.0027883	0.0414	0.36	A_33_P3884230	NFIX	nuclear factor I/X (CCAAT-binding transcription factor)	4784	NM_001271043	Hs.257970
397	0.0028026	0.0415	2.02	A_24_P50437
398	0.0028068	0.0415	0.62	A_32_P216548	LDLRAP1	low density lipoprotein receptor adaptor protein 1	26119	NM_015627	Hs.590911	Endocytosis
399	0.0028133	0.0415	1.71	A_23_P113825	NACC2	NACC family member 2, BEN and BTB (POZ) domain containing	138151	NM_144653	Hs.112895
400	0.0028491	0.0419	0.49	A_33_P3261953	LOC100996349	testis expressed 264 pseudogene	100996349	NR_103470	Hs.446176
401	0.0028613	0.042	0.61	A_33_P3394599	HMG20B	high mobility group 20B	10362	NM_006339	Hs.406534
402	0.0028823	0.0421	1.88	A_32_P224666	CAPZA2	capping protein (actin filament) muscle Z-line, alpha 2	830	NM_006136	Hs.446123
403	0.0028835	0.0421	1.83	A_33_P3266550	ABO	ABO blood group (transferase A, alpha 1-3-N-acetylgalactosaminyltransferase; transferase B, alpha 1-3-galactosyltransferase)	28	NM_020469	Hs.654423	Glycosphingolipid biosynthesis - lacto and neolacto series, Metabolic pathways
404	0.0029018	0.0422	0.62	A_33_P3760937	LOC497256	uncharacterized LOC497256	497256	XR_426405	Hs.584108
405	0.0029114	0.0422	0.4	A_33_P3419399	ZC3H12D	zinc finger CCCH-type containing 12D	340152	NM_207360	Hs.632618
406	0.0029137	0.0422	1.63	A_33_P3861706	MTMR10	myotubularin related protein 10	54893	NM_017762	Hs.30141
407	0.0029224	0.0422	1.65	A_33_P3407780	PPM1F	protein phosphatase, Mg2+/Mn2+ dependent, 1F	9647	NM_014634	Hs.112728
408	0.0029304	0.0422	2.01	A_33_P3292287	KIAA0087	KIAA0087	9808	NM_014769	Hs.69749
409	0.0029337	0.0422	1.84	A_33_P3220837	MAFB	v-maf avian musculoaponeurotic fibrosarcoma oncogene homolog B	9935	NM_005461	Hs.169487
410	0.0029422	0.0422	1.62	A_33_P3291349	RPRD1A	regulation of nuclear pre-mRNA domain containing 1A	55197	NM_018170	Hs.464912
411	0.0029649	0.0425	0.62	A_32_P448360	ASB16-AS1	ASB16 antisense RNA 1	339201	NM_178542	Hs.656564
412	0.0029789	0.0425	0.44	A_23_P35309	TAF5L	TAF5-like RNA polymerase II, p300/CBP-associated factor (PCAF)-associated factor, 65kDa	27097	NM_001025247	Hs.270621	Basal transcription factors
413	0.0029849	0.0425	0.64	A_23_P357881	CD8B	CD8b molecule	926	NM_001178100	Hs.405667	Antigen processing and presentation, Cell adhesion molecules (CAMs), Hematopoietic cell lineage, Primary immunodeficiency, T cell receptor signaling pathway
414	0.0029962	0.0426	0.3	A_33_P3353330
415	0.0030288	0.0427	0.6	A_33_P3413905	ADM2	adrenomedullin 2	79924	NM_001253845	Hs.449099
416	0.00303	0.0427	1.61	A_23_P65481	TEP1	telomerase-associated protein 1	7011	NM_007110	Hs.508835	Telomeres, Telomerase, Cellular Aging, and Immortality
417	0.0030311	0.0427	0.32	A_23_P132139	C21orf58	chromosome 21 open reading frame 58	54058	NM_001286462	Hs.236572
418	0.0030321	0.0427	1.79	A_33_P3343210	SLC25A37	solute carrier family 25 (mitochondrial iron transporter), member 37	51312	NM_016612	Hs.596025
419	0.0030392	0.0427	0.59	A_33_P3214334	LY6G6F	lymphocyte antigen 6 complex, locus G6F	259215	NM_001003693	Hs.591794
420	0.0030469	0.0427	1.61	A_33_P3342430
421	0.0030608	0.0427	1.7	A_23_P165136	LRRC25	leucine rich repeat containing 25	126364	NM_145256	Hs.332156
422	0.0030647	0.0427	0.6	A_23_P434518	LFNG	LFNG O-fucosylpeptide 3-beta-N-acetylglucosaminyltransferase	3955	NM_001040167	Hs.159142	Notch signaling pathway, Other types of O-glycan biosynthesis
423	0.0030677	0.0427	1.84	A_23_P19243
424	0.003095	0.0429	0.61	A_33_P3243069	KIAA0040	KIAA0040	9674	NM_001162893	Hs.518138
425	0.0030972	0.0429	1.96	A_33_P3240507	KCTD12	potassium channel tetramerization domain containing 12	115207	NM_138444	Hs.644125
426	0.003103	0.0429	0.56	A_33_P3355266	TINAGL1	tubulointerstitial nephritis antigen-like 1	64129	NM_001204414	Hs.199368
427	0.0031405	0.0431	0.63	A_33_P3871347	SNED1	sushi, nidogen and EGF-like domains 1	25992	NM_001080437	Hs.471834
428	0.0031427	0.0431	0.59	A_33_P3303602	DGKZ	diacylglycerol kinase, zeta	8525	NM_001105540	Hs.502461	Glycerolipid metabolism, Glycerophospholipid metabolism, Metabolic pathways, Phosphatidylinositol signaling system
429	0.0031502	0.0431	0.58	A_33_P3273399
430	0.0031714	0.0431	0.56	A_23_P375524	LCE1D	late cornified envelope 1D	353134	NM_178352	Hs.490235
431	0.0031831	0.0431	1.82	A_23_P206396	CKLF	chemokine-like factor	51192	NM_001040138	Hs.15159
432	0.0031899	0.0431	2	A_23_P329261	KCNJ2	potassium inwardly-rectifying channel, subfamily J, member 2	3759	NM_000891	Hs.1547	Gastric acid secretion
433	0.0032032	0.0431	0.66	A_23_P49643	GRAP	GRB2-related adaptor protein	10750	NM_006613	Hs.567416
434	0.0032054	0.0431	0.52	A_33_P3317731
435	0.0032063	0.0431	0.62	A_33_P3409625	SORBS3	sorbin and SH3 domain containing 3	10174	NM_001018003	Hs.528572
436	0.0032071	0.0431	0.36	A_33_P3256105	DUX4	double homeobox 4	100288687	NM_001205218	Hs.728749
437	0.0032421	0.0431	0.62	A_32_P212095	C17orf105	chromosome 17 open reading frame 105	284067	NM_001136483	Hs.252707
438	0.0032465	0.0431	1.77	A_23_P354074	LYST	lysosomal trafficking regulator	1130	NM_000081	Hs.532411
439	0.0032471	0.0431	1.79	A_33_P3308446	RHOB	ras homolog family member B	388	NM_004040	Hs.502876
440	0.0032521	0.0431	0.23	A_23_P376088	LIME1	Lck interacting transmembrane adaptor 1	54923	NM_017806	Hs.233220
441	0.0032565	0.0431	0.62	A_23_P116264	NRGN	neurogranin (protein kinase C substrate, RC3)	4900	NM_001126181	Hs.524116
442	0.0032581	0.0431	0.6	A_23_P47410	ESAM	endothelial cell adhesion molecule	90952	NM_138961	Hs.173840	Cell adhesion molecules (CAMs), Leukocyte transendothelial migration
443	0.0032717	0.0431	0.63	A_33_P3285715	GLI4	GLI family zinc finger 4	2738	NM_138465	Hs.400533
444	0.0032726	0.0431	0.45	A_23_P20804	FAM219A	family with sequence similarity 219, member A	203259	NM_001184940	Hs.493771
445	0.0032779	0.0431	1.74	A_33_P3319491	AZIN1	antizyme inhibitor 1	51582	NM_001301668	Hs.459106
446	0.0032814	0.0431	0.62	A_23_P150583	SCGB1A1	secretoglobin, family 1A, member 1 (uteroglobin)	7356	NM_003357	Hs.523732
447	0.0032866	0.0431	2.07	A_33_P3222203	OXER1	oxoeicosanoid (OXE) receptor 1	165140	NM_148962	Hs.168439
448	0.0032906	0.0431	0.55	A_33_P3335576
449	0.0032939	0.0431	0.55	A_23_P15734	KRT9	keratin 9	3857	NM_000226	Hs.654569
450	0.0032951	0.0431	0.59	A_33_P3376478	CYP17A1	cytochrome P450, family 17, subfamily A, polypeptide 1	1586	NM_000102	Hs.438016	Metabolic pathways, Steroid hormone biosynthesis
451	0.0033167	0.0433	1.91	A_24_P462899	CENPW	centromere protein W	387103	NM_001012507	Hs.486401
452	0.0033224	0.0433	2.18	A_23_P145096	PLA2G7	phospholipase A2, group VII (platelet-activating factor acetylhydrolase, plasma)	7941	NM_001168357	Hs.584823	Ether lipid metabolism, Metabolic pathways
453	0.0033309	0.0433	1.62	A_24_P588897	SLCO3A1	solute carrier organic anion transporter family, member 3A1	28232	NM_001145044	Hs.311187
454	0.0033467	0.0434	0.57	A_33_P3373560	SPTAN1	spectrin, alpha, non-erythrocytic 1	6709	NM_001130438	Hs.372331	FAS signaling pathway ( CD95 ), HIV-I Nef: negative effector of Fas and TNF, Induction of apoptosis through DR3 and DR4/5 Death Receptors , Synaptic Proteins at the Synaptic Junction, TNFR1 Signaling Pathway, uCalpain and friends in Cell spread, Tight junction
455	0.0033768	0.0435	1.91	A_23_P58588	SLIT3	slit homolog 3 (Drosophila)	6586	NM_001271946	Hs.552087	Axon guidance
456	0.0033815	0.0435	1.62	A_23_P411296	CEBPB	CCAAT/enhancer binding protein (C/EBP), beta	1051	NM_001285878	Hs.517106	IL 6 signaling pathway
457	0.0033853	0.0435	0.58	A_23_P50052	C18orf12	chromosome 18 open reading frame 12	84322	NM_032362	Hs.334493
458	0.0033941	0.0435	2.62	A_23_P152002	BCL2A1	BCL2-related protein A1	597	NM_001114735	Hs.227817
459	0.0033964	0.0435	1.62	A_24_P673063	FABP5	fatty acid binding protein 5 (psoriasis-associated)	2171	NM_001444	Hs.408061	PPAR signaling pathway
460	0.0034003	0.0435	1.85	A_33_P3251093	SLC36A1	solute carrier family 36 (proton/amino acid symporter), member 1	206358	NM_078483	Hs.269004	Protein digestion and absorption
461	0.0034129	0.0435	1.81	A_23_P321949	PLA2G2A	phospholipase A2, group IIA (platelets, synovial fluid)	5320	NM_000300	Hs.466804	alpha-Linolenic acid metabolism, Arachidonic acid metabolism, Ether lipid metabolism, Fat digestion and absorption, Fc epsilon RI signaling pathway, Glycerophospholipid metabolism, GnRH signaling pathway, Linoleic acid metabolism, Long-term depression, MAPK signaling pathway, Metabolic pathways, Pancreatic secretion, Toxoplasmosis, Vascular smooth muscle contraction, VEGF signaling pathway
462	0.0034183	0.0435	0.6	A_23_P354734	PCDHGA8	protocadherin gamma subfamily A, 8	9708	NM_014004	Hs.368160
463	0.0034208	0.0435	0.6	A_33_P3309365	SLC25A3P1	solute carrier family 25 (mitochondrial carrier; phosphate carrier), member 3 pseudogene 1	163742	NR_002314	Hs.99394
464	0.0034358	0.0435	1.71	A_23_P69958	AP3S1	adaptor-related protein complex 3, sigma 1 subunit	1176	NM_001002924	Hs.406191	Lysosome
465	0.0034585	0.0435	0.65	A_24_P419028	MOP-1	MOP-1	643616	XR_041844	Hs.679418
466	0.00346	0.0435	0.63	A_33_P3249595	BCL11A	B-cell CLL/lymphoma 11A (zinc finger protein)	53335	NM_018014	Hs.370549
467	0.0034699	0.0435	2.45	A_23_P217269	VSIG4	V-set and immunoglobulin domain containing 4	11326	NM_001100431	Hs.8904
468	0.0034714	0.0435	1.98	A_24_P645765	KLHL42	kelch-like family member 42	57542	NM_020782	Hs.505104
469	0.0034726	0.0435	0.38	A_33_P3370511
470	0.0034848	0.0435	2.22	A_33_P3225843	CCDC149	coiled-coil domain containing 149	91050	NM_001130726	Hs.106432
471	0.0034928	0.0435	2.47	A_33_P3220663	STAC3	SH3 and cysteine rich domain 3	246329	NM_001286256	Hs.417595
472	0.003496	0.0435	0.63	A_33_P3255949	TYMP	thymidine phosphorylase	1890	NM_001113755	Hs.180903	Bladder cancer, Drug metabolism - other enzymes, Metabolic pathways, Pyrimidine metabolism
473	0.0034962	0.0435	0.56	A_33_P3225298	XKR9	XK, Kell blood group complex subunit-related family, member 9	389668	NM_001011720	Hs.458938
474	0.0035329	0.0437	1.51	A_33_P3337627	TRPC6	transient receptor potential cation channel, subfamily C, member 6	7225	NM_004621	Hs.159003
475	0.0035498	0.0437	2.09	A_23_P139143	STX3	syntaxin 3	6809	NM_001178040	Hs.180711	SNARE interactions in vesicular transport
476	0.0035531	0.0437	1.68	A_33_P3363168	SSH2	slingshot protein phosphatase 2	85464	NM_001282129	Hs.654754	Regulation of actin cytoskeleton
477	0.0035559	0.0437	0.64	A_33_P3311046	OR2M7	olfactory receptor, family 2, subfamily M, member 7	391196	NM_001004691	Hs.530570	Olfactory transduction
478	0.0035614	0.0437	0.56	A_33_P3365392	LOC401557	uncharacterized LOC401557	401557	NR_046107	Hs.640138
479	0.0035677	0.0437	0.6	A_23_P367013	TAS2R60	taste receptor, type 2, member 60	338398	NM_177437	Hs.688222	Taste transduction
480	0.0035796	0.0437	0.42	A_33_P3222852
481	0.0035935	0.0437	0.6	A_33_P3381338	TNXB	tenascin XB	7148	NM_019105	Hs.485104	ECM-receptor interaction, Focal adhesion
482	0.0035982	0.0437	1.61	A_33_P3333975	CBWD5	COBW domain containing 5	220869	NM_001024916	Hs.355950
483	0.0036104	0.0437	0.63	A_33_P3347522
484	0.0036138	0.0437	5.02	A_33_P3352085
485	0.0036248	0.0437	2.34	A_23_P500892	TUB	tubby bipartite transcription factor	7275	NM_003320	Hs.568986	G-Protein Signaling Through Tubby Proteins
486	0.0036258	0.0437	0.55	A_33_P3278826	LTK	leukocyte receptor tyrosine kinase	4058	NM_001135685	Hs.434481
487	0.0036266	0.0437	0.52	A_33_P3247403	TOR3A	torsin family 3, member A	64222	NM_022371	Hs.584957
488	0.0036291	0.0437	1.7	A_23_P203743	GAB2	GRB2-associated binding protein 2	9846	NM_012296	Hs.429434	Chronic myeloid leukemia, Fc epsilon RI signaling pathway, Fc gamma R-mediated phagocytosis, Osteoclast differentiation
489	0.0036314	0.0437	1.58	A_33_P3369760	GLIPR2	GLI pathogenesis-related 2	152007	NM_001287010	Hs.493819
490	0.0036624	0.0439	0.22	A_23_P328545	GABRP	gamma-aminobutyric acid (GABA) A receptor, pi	2568	NM_001291985	Hs.26225	Neuroactive ligand-receptor interaction
491	0.0036652	0.0439	1.72	A_23_P17345	MAFB	v-maf avian musculoaponeurotic fibrosarcoma oncogene homolog B	9935	NM_005461	Hs.169487
492	0.0036794	0.0439	1.92	A_24_P76358
493	0.003685	0.0439	0.5	A_33_P3333677
494	0.0036925	0.0439	0.64	A_23_P6943	GPR15	G protein-coupled receptor 15	2838	NM_005290	Hs.563128
495	0.0036973	0.0439	5.5	A_23_P74001	S100A12	S100 calcium binding protein A12	6283	NM_005621	Hs.19413
496	0.0036992	0.0439	1.76	A_33_P3316983	BBIP1	BBSome interacting protein 1	92482	NM_001195304	Hs.232543
497	0.0037114	0.0439	0.59	A_23_P164341	VAMP2	vesicle-associated membrane protein 2 (synaptobrevin 2)	6844	NM_014232	Hs.25348	Blockade of Neurotransmitter Relase by Botulinum Toxin, Salivary secretion, SNARE interactions in vesicular transport, Vasopressin-regulated water reabsorption
498	0.0037255	0.044	2.56	A_33_P3359017	CYP4F2	cytochrome P450, family 4, subfamily F, polypeptide 2	8529	NM_001082	Hs.558423	Arachidonic acid metabolism, Metabolic pathways
499	0.0037494	0.0441	1.74	A_23_P129577	TIGD7	tigger transposable element derived 7	91151	NM_033208	Hs.161287
500	0.0037505	0.0441	0.37	A_33_P3339276	ACSM5	acyl-CoA synthetase medium-chain family member 5	54988	NM_017888	Hs.659606	Butanoate metabolism, Metabolic pathways
501	0.0037573	0.0441	0.56	A_23_P100001	FAM174B	family with sequence similarity 174, member B	400451	NM_207446	Hs.27373
502	0.0037788	0.0443	0.64	A_33_P3233841	IL6ST	interleukin 6 signal transducer	3572	NM_001190981	Hs.532082	IL 6 signaling pathway, Role of ERBB2 in Signal Transduction and Oncology, Cytokine-cytokine receptor interaction, Jak-STAT signaling pathway
503	0.0037933	0.0444	0.58	A_23_P219197	RGS3	regulator of G-protein signaling 3	5998	NM_001276260	Hs.494875	Axon guidance
504	0.0038165	0.0446	0.63	A_33_P3399181
505	0.0038637	0.0449	1.95	A_33_P3372004	IGSF6	immunoglobulin superfamily, member 6	10261	NM_005849	Hs.530902
506	0.0038656	0.0449	1.84	A_32_P56001	CD93	CD93 molecule	22918	NM_012072	Hs.97199
507	0.0038752	0.0449	2.22	A_23_P209564	CYBRD1	cytochrome b reductase 1	79901	NM_001127383	Hs.221941
508	0.0038764	0.0449	1.68	A_33_P3271323	RHOQ	ras homolog family member Q	23433	NM_012249	Hs.709193	Insulin signaling pathway
509	0.0038876	0.0449	0.58	A_33_P3255131	KCTD19	potassium channel tetramerization domain containing 19	146212	NM_001100915	Hs.299127
510	0.0039239	0.0452	0.54	A_23_P33093	ST6GALNAC5	ST6 (alpha-N-acetyl-neuraminyl-2,3-beta-galactosyl-1,3)-N-acetylgalactosaminide alpha-2,6-sialyltransferase 5	81849	NM_030965	Hs.303609	Glycosphingolipid biosynthesis - ganglio series, Metabolic pathways
511	0.003924	0.0452	1.81	A_23_P147729	SLC35E3	solute carrier family 35, member E3	55508	NM_018656	Hs.506011
512	0.0039452	0.0452	2.04	A_33_P3702055	SLC11A1	solute carrier family 11 (proton-coupled divalent metal ion transporter), member 1	6556	NM_000578	Hs.591607	Lysosome
513	0.0039511	0.0452	1.74	A_24_P396231	LAMP2	lysosomal-associated membrane protein 2	3920	NM_001122606	Hs.496684	Lysosome, Phagosome
514	0.0039512	0.0452	0.34	A_33_P3818959	SAMD11	sterile alpha motif domain containing 11	148398	NM_152486	Hs.335293
515	0.0039547	0.0452	1.97	A_23_P103511	C1orf226	chromosome 1 open reading frame 226	400793	NM_001085375	Hs.447011
516	0.003973	0.0453	1.85	A_24_P345451	CYBRD1	cytochrome b reductase 1	79901	NM_001127383	Hs.221941
517	0.0039812	0.0453	1.89	A_23_P110569	TRIM36	tripartite motif containing 36	55521	NM_001017397	Hs.519514
518	0.0039954	0.0454	0.59	A_23_P124003	P2RX2	purinergic receptor P2X, ligand-gated ion channel, 2	22953	NM_001282164	Hs.258580	Calcium signaling pathway, Neuroactive ligand-receptor interaction
519	0.0040084	0.0455	0.5	A_33_P3295415	ZBTB3	zinc finger and BTB domain containing 3	79842	NM_024784	Hs.147554
520	0.0040233	0.0455	1.61	A_24_P208045	EDEM3	ER degradation enhancer, mannosidase alpha-like 3	80267	NM_025191	Hs.523811	Protein processing in endoplasmic reticulum
521	0.0040238	0.0455	0.63	A_33_P3365932	WASH1	WAS protein family homolog 1	100287171	NM_182905	Hs.446466
522	0.0040622	0.0458	0.59	A_33_P3283906	NIP7	NIP7, nucleolar pre-rRNA processing protein	51388	NM_001199434	Hs.585728
523	0.0040762	0.0459	1.73	A_23_P212706	ATG3	autophagy related 3	64422	NM_001278712	Hs.477126	Regulation of autophagy
524	0.0040838	0.0459	0.55	A_33_P3260974
525	0.004101	0.046	1.63	A_23_P127948	ADM	adrenomedullin	133	NM_001124	Hs.441047
526	0.0041072	0.046	0.58	A_23_P47704	UCP2	uncoupling protein 2 (mitochondrial, proton carrier)	7351	NM_003355	Hs.80658
527	0.0041249	0.0461	0.48	A_23_P129413	DPEP3	dipeptidase 3	64180	NM_001129758	Hs.302028
528	0.0041382	0.0461	1.64	A_33_P3262022
529	0.0041409	0.0461	0.25	A_23_P49254	HBQ1	hemoglobin, theta 1	3049	NM_005331	Hs.247921
530	0.004167	0.0463	1.75	A_23_P77286	KATNBL1	katanin p80 subunit B-like 1	79768	NM_024713	Hs.633566
531	0.0041869	0.0464	0.61	A_33_P3377380
532	0.004208	0.0465	1.86	A_23_P14564	GPR65	G protein-coupled receptor 65	8477	NM_003608	Hs.443243
533	0.0042367	0.0466	1.85	A_23_P47517	VPS37C	vacuolar protein sorting 37 homolog C (S. cerevisiae)	55048	NM_017966	Hs.523715	Endocytosis
534	0.0042394	0.0466	0.39	A_23_P204144	KRT85	keratin 85	3891	NM_001300810	Hs.182507
535	0.0042429	0.0466	1.69	A_23_P44505	KLF11	Kruppel-like factor 11	8462	NM_001177716	Hs.12229
536	0.0042459	0.0466	0.53	A_24_P119685	OBSCN	obscurin, cytoskeletal calmodulin and titin-interacting RhoGEF	84033	NM_001098623	Hs.650039
537	0.004263	0.0467	1.65	A_23_P100203	HSBP1	heat shock factor binding protein 1	3281	NM_001537	Hs.250899
538	0.00427	0.0467	0.53	A_23_P115573	SHISA4	shisa family member 4	149345	NM_198149	Hs.632471
539	0.0042786	0.0467	0.66	A_23_P138760	CLCF1	cardiotrophin-like cytokine factor 1	23529	NM_001166212	Hs.502977	Cytokine-cytokine receptor interaction, Jak-STAT signaling pathway
540	0.0042951	0.0468	1.6	A_23_P502312	CD97	CD97 molecule	976	NM_001025160	Hs.466039
541	0.0043438	0.047	2.65	A_24_P382319	CEACAM1	carcinoembryonic antigen-related cell adhesion molecule 1 (biliary glycoprotein)	634	NM_001024912	Hs.512682
542	0.0043523	0.047	1.82	A_23_P134113	SLC18B1	solute carrier family 18, subfamily B, member 1	116843	NM_052831	Hs.347144
543	0.004354	0.047	0.57	A_33_P3410700	ATP8	ATP synthase F0 subunit 8	4509	YP_003024030		Alzheimer's disease, Huntington's disease, Metabolic pathways, Oxidative phosphorylation, Parkinson's disease
544	0.0043579	0.047	0.44	A_33_P3288491	KLHL38	kelch-like family member 38	340359	NM_001081675	Hs.450252
545	0.0043787	0.047	1.94	A_23_P420863	NOD2	nucleotide-binding oligomerization domain containing 2	64127	NM_001293557	Hs.592072	NOD-like receptor signaling pathway, Shigellosis
546	0.0043834	0.047	0.5	A_33_P3222139	SREBF1	sterol regulatory element binding transcription factor 1	6720	NM_001005291	Hs.592123	SREBP control of lipid synthesis, Insulin signaling pathway
547	0.0043874	0.047	0.55	A_23_P35205	RCAN3	RCAN family member 3	11123	NM_001251977	Hs.656799
548	0.0043934	0.047	2.56	A_33_P3336944	PRSS55	protease, serine, 55	203074	NM_001197020	Hs.591394
549	0.0043988	0.047	1.77	A_24_P233786	FAM129A	family with sequence similarity 129, member A	116496	NM_052966	Hs.518662
550	0.0044085	0.047	1.55	A_33_P3228305	ARHGAP26	Rho GTPase activating protein 26	23092	NM_001135608	Hs.654668
551	0.0044111	0.047	0.55	A_23_P12329	APH1A	APH1A gamma secretase subunit	51107	NM_001077628	Hs.108408	Alzheimer's disease, Notch signaling pathway
552	0.0044262	0.047	1.74	A_23_P207299	RNFT1	ring finger protein, transmembrane 1	51136	NM_016125	Hs.531701
553	0.0044274	0.047	0.61	A_33_P3305105	VWA5A	von Willebrand factor A domain containing 5A	4013	NM_001130142	Hs.152944
554	0.0044279	0.047	0.57	A_32_P226186	KIAA1549	KIAA1549	57670	NM_001164665	Hs.605380
555	0.0044319	0.047	1.73	A_33_P3342126	PRDM8	PR domain containing 8	56978	NM_001099403	Hs.373642
556	0.0044443	0.047	0.62	A_23_P207445	MAP2K6	mitogen-activated protein kinase kinase 6	5608	NM_002758	Hs.463978	Control of skeletal myogenesis by HDAC & calcium/calmodulin-dependent kinase (CaMK), fMLP induced chemokine gene expression in HMC-1 cells, Human Cytomegalovirus and Map Kinase Pathways, IL12 and Stat4 Dependent Signaling Pathway in Th1 Development, Keratinocyte Differentiation, MAPKinase Signaling Pathway, NFkB activation by Nontypeable Hemophilus influenzae, p38 MAPK Signaling Pathway , Signal …
557	0.004461	0.047	1.8	A_23_P423891	SLC25A16	solute carrier family 25 (mitochondrial carrier), member 16	8034	NM_152707	Hs.180408
558	0.0044625	0.047	0.59	A_33_P3274164	DOT1L	DOT1-like histone H3K79 methyltransferase	84444	NM_032482	Hs.713641	Lysine degradation
559	0.0044645	0.047	1.88	A_33_P3292769	NFAM1	NFAT activating protein with ITAM motif 1	150372	NM_145912	Hs.436677
560	0.0044793	0.047	1.63	A_24_P942354	PITPNA	phosphatidylinositol transfer protein, alpha	5306	NM_006224	Hs.429819
561	0.004483	0.047	0.52	A_24_P67585	VGLL3	vestigial-like family member 3	389136	NM_016206	Hs.606507
562	0.0044919	0.047	1.85	A_23_P6914	OSBPL11	oxysterol binding protein-like 11	114885	NM_022776	Hs.477440
563	0.0045051	0.047	1.73	A_24_P252497	TRIB1	tribbles pseudokinase 1	10221	NM_001282985	Hs.444947
564	0.0045072	0.047	1.96	A_23_P58953	NQO2	NAD(P)H dehydrogenase, quinone 2	4835	NM_000904	Hs.145597
565	0.0045165	0.047	0.56	A_23_P11005	ADAMTS7	ADAM metallopeptidase with thrombospondin type 1 motif, 7	11173	NM_014272	Hs.16441
566	0.0045391	0.0471	2.68	A_23_P259863	CD177	CD177 molecule	57126	NM_020406	Hs.232165
567	0.0045566	0.0471	1.57	A_33_P3350094	PATL2	protein associated with topoisomerase II homolog 2 (yeast)	197135	NM_001145112	Hs.11594
568	0.0045572	0.0471	0.64	A_23_P15357	LGALS3BP	lectin, galactoside-binding, soluble, 3 binding protein	3959	NM_005567	Hs.514535
569	0.0045605	0.0471	0.47	A_33_P3257460	DPM3	dolichyl-phosphate mannosyltransferase polypeptide 3	54344	NM_018973	Hs.110477	Metabolic pathways, N-Glycan biosynthesis
570	0.0045622	0.0471	1.79	A_23_P164691	ICAM3	intercellular adhesion molecule 3	3385	NM_002162	Hs.654563	Cell adhesion molecules (CAMs)
571	0.0045799	0.0472	1.7	A_23_P56709	RNF103	ring finger protein 103	7844	NM_001198951	Hs.469199
572	0.0045942	0.0473	1.95	A_23_P128174	RAB3IP	RAB3A interacting protein	117177	NM_001024647	Hs.258209
573	0.0046113	0.0473	1.76	A_23_P208210	ZNF432	zinc finger protein 432	9668	NM_014650	Hs.655934
574	0.0046122	0.0473	0.6	A_33_P3308456	PRAC2	prostate cancer susceptibility candidate 2	360205	NM_001282275	Hs.236557
575	0.0046264	0.0473	1.71	A_33_P3284463	ASAH1	N-acylsphingosine amidohydrolase (acid ceramidase) 1	427	NM_001127505	Hs.527412	Phospholipids as signalling intermediaries, Lysosome, Metabolic pathways, Sphingolipid metabolism
576	0.0046287	0.0473	2.25	A_24_P201064	PPP1R3B	protein phosphatase 1, regulatory subunit 3B	79660	NM_001201329	Hs.458513	Insulin signaling pathway
577	0.0046424	0.0473	1.72	A_33_P3366053	ADPRH	ADP-ribosylarginine hydrolase	141	NM_001125	Hs.99884
578	0.0046468	0.0473	0.57	A_23_P136413	MMP17	matrix metallopeptidase 17 (membrane-inserted)	4326	NM_016155	Hs.709245
579	0.0046698	0.0475	1.8	A_23_P1602	CDC42EP2	CDC42 effector protein (Rho GTPase binding) 2	10435	NM_006779	Hs.343380
580	0.0046846	0.0475	0.57	A_23_P126416	TIE1	tyrosine kinase with immunoglobulin-like and EGF-like domains 1	7075	NM_001253357	Hs.78824
581	0.0046882	0.0475	0.62	A_33_P3343981	AATK	apoptosis-associated tyrosine kinase	9625	NM_001080395	Hs.514575
582	0.0047181	0.0477	1.69	A_33_P3210875	ATP7A	ATPase, Cu++ transporting, alpha polypeptide	538	NM_000052	Hs.496414
583	0.0047407	0.0478	1.64	A_24_P304051	GSTO1	glutathione S-transferase omega 1	9446	NM_001191002	Hs.190028	Drug metabolism - cytochrome P450, Glutathione metabolism, Metabolism of xenobiotics by cytochrome P450
584	0.0047435	0.0478	1.52	A_23_P19987	IGF2BP3	insulin-like growth factor 2 mRNA binding protein 3	10643	NM_006547	Hs.700696
585	0.0047769	0.0479	0.62	A_33_P3243554	42619	septin 6	23157	NM_015129	Hs.496666
586	0.0047853	0.0479	0.62	A_33_P3420259	RNA28S5	RNA, 28S ribosomal 5	100008589	NR_003287
587	0.0047968	0.0479	2.03	A_23_P60248	TXN	thioredoxin	7295	NM_001244938	Hs.435136
588	0.0047987	0.0479	0.6	A_33_P3864411	ACTR3BP5	ACTR3B pseudogene 5	399746	NR_045000	Hs.742607
589	0.0048166	0.0479	0.52	A_23_P68910	SSTR3	somatostatin receptor 3	6753	NM_001051	Hs.225995	Neuroactive ligand-receptor interaction
590	0.0048284	0.0479	1.65	A_33_P3275255
591	0.0048294	0.0479	0.56	A_33_P3264444
592	0.0048296	0.0479	0.47	A_33_P3386686	LOC100132874	uncharacterized LOC100132874	100132874	XM_005273698	Hs.639447
593	0.0048383	0.0479	1.86	A_23_P117582	JDP2	Jun dimerization protein 2	122953	NM_001135047	Hs.196482
594	0.0048397	0.0479	1.87	A_33_P3415092	CLCN5	chloride channel, voltage-sensitive 5	1184	NM_000084	Hs.166486
595	0.0048751	0.0482	0.65	A_24_P341731
596	0.0049034	0.0484	0.53	A_33_P3213419	LOC100129447	uncharacterized LOC100129447	100129447	XM_001719594	Hs.661564
597	0.0049195	0.0484	0.66	A_23_P404685	LCE1A	late cornified envelope 1A	353131	NM_178348	Hs.534645
598	0.0049221	0.0484	1.98	A_23_P87709	PLBD1	phospholipase B domain containing 1	79887	NM_024829	Hs.131933
599	0.004972	0.0488	1.93	A_23_P321354	TMEM71	transmembrane protein 71	137835	NM_001145153	Hs.293842
600	0.0049753	0.0488	1.61	A_33_P3713357	ALCAM	activated leukocyte cell adhesion molecule	214	NM_001243280	Hs.591293	Cell adhesion molecules (CAMs)
601	0.0049833	0.0488	1.84	A_23_P258108
602	0.004992	0.0488	0.61	A_33_P3239143	ZNF497	zinc finger protein 497	162968	NM_001207009	Hs.447840
603	0.0049995	0.0488	2.1	A_23_P47304	CASP5	caspase 5, apoptosis-related cysteine peptidase	838	NM_001136109	Hs.213327	NOD-like receptor signaling pathway
