# Supplementary material for: Whole thorax irradiation of non-human primates induces persistent nuclear damage and gene expression changes in peripheral blood cells
Source: PLoS One. 2018 Jan 19;13(1):e0191402. doi: 10.1371/journal.pone.0191402 (PMC5774773; doi:10.1371/journal.pone.0191402)
Supplement: S2 Table — Complete list of IPA generated upstream regulators with z-scores, based on network analysis of gene lists and expression changes at days 2, 5 and 30. (XLSX) [file pone.0191402.s002.xlsx]

## Sheet: Sheet1
S2: IPA analysis on upstream regulators, filtered to Proteins, RNA and Genes and further filtered by absolute z-score of 2. sorted by decreasing z-score on Day 2
Group 1	z-score					Group 2	z-score					Group 3	z-score
Upstream regulator	Day2	Day5	Day30			Upstream regulator	Day2	Day5	Day30			Upstream regulator	Day2	Day5	Day30
TNF	4.08335	1.66063	1.172			TGFB1	4.52595	2.19333	-0.348158			MYD88	3.49857
IL1B	4.07907	1.04192	2.08912			IFNG	4.06638	-1.13106	2.50709			TP53	3.20688
TGM2	3.89664	2.7196	3.72857			Ifn	2.74657		-0.128037			TICAM1	3.06158
SMARCA4	3.56087	1.29048	2.08043			STAT3	2.61793	1.63011	-0.0680715			F2	3.05819
IKBKB	3.49288	2.2188	2.42255			SREBF1	2.30346	1.67748	-0.206855			FGF2	2.87643
CSF2	3.20742	1.84173	2.57786			TGFB2	2.28229		-0.925825			FOXO3	2.76968
HIF1A	3.17186	1.46674	2.39811			MAP3K8	2.2711	-0.27735	1.91485			FN1	2.72274
PDGF BB	3.06466	1.60394	2.15877			ANGPT2	1.48775	-2				Vegf	2.69795
CEBPA	2.70908	2.61861	1.46515			HOXD10	1.34164		-2			SMAD4	2.65901
mir-223	2.53837	2.15286	2.4327			EPO	1.14656		-2.37789			TP63	2.5658
ERK	2.53393	0.447214	0.164841			PGR	1.08759	-1.94012	2.01821			PRL	2.52413
P38 MAPK	2.39467	0.923381	1.66732			Insulin	0.105861		-2.52739			SELPLG	2.44949
IL6	2.38351	1.57092	2.23136			SCD	-2.17719		0.136781			TNFRSF8	2.4327
CREBBP	2.37635	0.943456	0.393611									Ifn gamma	2.39077
IL5	2.22716	0.678323	0.750455									Tgf beta	2.36984
PPARG	2.05761	1.48599	0.370291									RELA	2.362
NR3C1	1.40029	2.17177	0.691982									LIF	2.2379
Nr1h	0.991032	2.42295	0.754694									PPRC1	2.23607
DUSP1	-0.668118	-2	-1.92916									MET	2.23607
ER	-2.3094	-1.88982	-1.72609									CTNNB1	2.23607
Ig	-3.50643	-3.16853	-2.64865									PLG	2.2188
												PIK3R1	2.2188
												EIF2AK2	2.21321
												PRKCA	2.20128
												CD14	2.19976
												IL17RA	2.18383
												THPO	2.17161
												AR	2.16716
												IL3	2.12182
												IFN alpha/beta	2.12132
												PPARα-RXRα	2
												EBF1	2
												HRG	2
												VIPAS39	2
												PTPRJ	2
												RHO	-2
												MYC	-2.01861
												IgG	-2.0257
												KLF2	-2.19638
												JAG2	-2.2188
												IL1RN	-2.58022
												COL18A1	-2.61116
												NCSTN	-2.64575
												miR-155-5p (miRNAs w/seed UAAUGCU)	-3.12037
												Alpha catenin	-3.12995
												SIRT1			2.60203
												PPARGC1B			2.2188
												ARHGDIG			-2
